# Supplementary material for: An atomic-resolution view of neofunctionalization in the evolution of apicomplexan lactate dehydrogenases
Source: eLife. 2014 Jun 25;3:e02304. doi: 10.7554/eLife.02304 (PMC4109310; doi:10.7554/eLife.02304)
Supplement: Supplementary file 1. — Sequences, alignments, and trees. Alignments and tree files for both the original (Figure 3) and the alternative phylogeny. Alignment for Figure 5—figure supplement 1. Ancestral FASTA files and posterior probabilities for each ancestral sequence (parsed in Figure 6—figure supplements 1–6). DOI: http://dx.doi.org/10.7554/eLife.02304.033 [file elife02304s007.zip › Bioinformatics_Files/Alternative_LDHMDH_Alignment.a2m]

>LDH_TEGA
------------------------------------------------------------
------------------------------------------------GYILSHWIAGG-
E--LYG-ERPVFLHLFDI--PPAMN-----RLTALTMELEDCAFPHLA--GYVA--TT--
-----------------NPEE--A-FK---DIDCAFL-VAS-------------------
--------------------------MP-LK-P-G--QV---------RADLISSNSVIF
KNTGEYLSQ-WAKPTV-KVLVIGNPDNT---NCEIAMLHAK---NLKPENFSSLLMLDQN
RAYYEIA-SKLNV-DVKDIHNIVVWGNHGE-SMVAGLTQATF-TKG-GKEQKV-----ID
AL-----DK---------DYVFDTFFKKISHRAWDILEHR-GFT---SAASPTKASIQHM
KAWLFGTKPGE-VLSMGIPVP------ED---NP---YG-I-KPG-VVFSFPCTVDTD--
----GKIHVV-EGF--KVNDW-LRQKLNFTENDLINEKR-IALE--HLSQ----------
-------
>MDH_ENHI
------------------------------------------------------------
---------------------MQQPIPWEKVNRTEPLHVLITGAAGQIGYNLCFLIGRG-
---F-LFDCDVILHLYDL--ND--M-----ALKGLSMELTDCCLPKLK-GIISTTEIA--
-------------------LA----FS---NVDVAII-VAG-------------------
--------------------------VP-RK-P-G--MQ---------RSDLINVNKKVM
EMNGKALGT-YSNKDV-RVVVVANPANT---NAYVICKTSG---IPPEHITAL-TRLDQN
RATAFVA-NEVGC-QPEFVHNIIVWGNHSN-TMQPDLSYSYLADQN-GIK-PL-----AN
CI-----------------EDFDAFTEKVRCRGEEVISTR-KAS---SAGSAAHAICQHI
KDWIYGTKPGI-MVSMGVS-S------NG---E----YG---IDTGLFYSMPVTCSE---
----GEYHIV-DSL--VIEPR-IKDSLILSELELIDERN-IVN-----------------
-------
>MDH_CHFE
------------------------------------------------------------
------------------------------MKLARTVSVAVTGGTGQIAYSFLFALAHG-
D--VFGSDCGIDLRVYDL--PGLER-----VLSGIRMELDDCAYPLLQ--SLRV--TT--
-----------------SLED--A-FD---GIDAAFL-IGA-------------------
--------------------------AP-RG-P-G--ME---------RSDLLKRNGEIF
SLQGSVLNT-SAKRDA-KIFVVGNPVNT---NCWIAMSRAP---KLNRRNFHSMLRLDQN
RMQAMLA-HRAQV-PLDEVTNVVIWGNHSA-KQVPDFTQSLI---S-GK--PA-----VE
VIS----DR---------DWLENIMLPSIQNRGSAVIEAR-GKS---SAGSAARALAEAA
RSIFVP-KEGE-WFSTGVC-S------DY---NP---YG-I-PED-LIFGFPCRMLPS--
----GDYEII-PGL--SWDVF-IKNKIQISLDEISQEKA-NVSLL---------------
-------
>MDH_RICO6
MAVAELTSPAVACTRITTRLNSSSQLSLSSTHLSLHLRRSFRPLRNAPITCSVNQVQAPV
AVETKEKSKDKSDCFGVFCQTYDLVAEEETKTWKKLINIAVSGAAGMISNHLLFK--TQ-
L--ILRHIRHFLLSCL------LHS-----TTTGVAMELEDSLYPLLR--EVSI--GI--
-----------------DPYE--V-FQ---DAEWALL-IGA-------------------
--------------------------KP-RG-P-G--ME---------RADLLDINGQIF
AEQGKALNA-VASRNV-KVIVVGNPCNT---NALICLKNAP---NIPAKNFHALTRLDEN
RAKCQLA-LKAGV-FYDKVSNVTIWGNHST-TQVPDFLNAKI---N-GL--PV-----KE
VIK----DN---------KWLEEEFTEKVQKRGGVLIKKW-GRS---SAASTAVSIADAI
KSLVTPTPEGD-WFSSGVY-T------NG---NP---YG-I-AED-LVFSMPCRSNGD--
----GDYELV-KDV--IFDDY-LLKKITKTEAELLAEKR-CVAH--LTGEGVAYCDLPED
TMLPGEM
>MDH_RHFE
------------------------------------------------------------
-------------------------------MNQAPVRVTVTGAAGRVAYALLFRIASG-
D--MLGADQPVQLVLFDL--PHAMK-----AMQGVVMELEDCAFPLLT----EI--IA--
---T-DD----------PVLA----FS---DTQIALL-VSA-------------------
--------------------------RP-RA-V-G--AE---------RLEVLADNAKIF
AAQGAVIGR-HANPDC-KVLVVGNPCNT---NACVAMKAAQKFSRIPARNFAALLRLDHN
RALAQLA-LKTGR-PVGGVKRLAVWGNHSP-TVYADDRFTTI---D-GD--SV-----PA
IID--NI-----------AWHHDTLVRTVDKRGEAILAAR-GLY---AEASAASAAIDQM
RDWWLGT-RGE-WTTMGVV-S------DG---A----YG---VPAGLVFGFPVITDCR--
----DYRIVP--GL--AVDAF-ARGMIDVNVRELTAELE-IVKPLLPELFG---------
-------
>MDHcMOSP
------------------------------------------------------------
------------------------------------------------------------
------------LNLLEI--TPVLP-----ALNGVVMELTDCAFPALA--KIIP--TD--
-----------------DPAV--A-FK---DCDYAFL-VGS-------------------
--------------------------FP-RK-D-G--MD---------RSQLLEKNGGIF
KVQGEALSN-HAKKTV-KVLVVGNPANT---NALIALHFAK---NLGPQNFSAMTRLDHN
RMLGELA-AQKNV-TPGKVHRCIIWGNHSN-TQVPDVEFAEIELPE-GTK-KV-----TE
CF-----EK---------SYYEGDFIAKISTRGGAVIKAR-GAS---SAASAANAALCQM
FSWIHGTQFGD-WVSMAIPVP------ES---KP---YG-I-EPG-VIYSFPVTVDEQ--
----GKVHIV-EGL--NVNSF-IQEKMQVSLKELQTEKA-TAWE--VLKL----------
-------
>MDHcLEME
------------------------------------------------------------
---------------------------------MSAVKVAVTGAAGQIGYALVPLIARGI
L--LGPTTHVE-LRLLDI--EPALK-----ALAGVEAELDDCAFPLLD--KVVI--TA--
-----------------DPRV--A-FD---GVSISIM-CGA-------------------
--------------------------FP-RR-A-G--ME---------RKDLLEMNARIF
KEQGEAIAA-VAAPDC-RVLVVGNPANT---NALILLKSAQ-GKLNPRHVTAM-TRLDHN
RALSLLA-RKAGV-PVSQVRNVIIWGNHSS-TQVPDIDNAVI---G-TT--PA-----RE
AIK--D------------GALNDDFVQLVRERGAEIIQLR-GLS---SAMSAAKAAVDHV
HDWIHGTPEGV-YVSMGVY-S------DG---NP---YG-V-PSD-LIFSFPCTCHA---
----GEWTVV--SD--KLNGDLGKQRLASTIAELQEERA-QAGL----------------
-------
>MDH_MASP
------------------------------------------------------------
--------------------------------MKKPVCIAVTGASGGISSSLLFRLAAG-
E--MLGRDQPLILQLVEV--SQAMT-----SLAGLALELEDCALPLLQ--DIRI--FD--
------N------------PE--EGFN---GADYAIL-IGA-------------------
--------------------------RP-RS-A-G--ME---------RNDLLTANAQIF
ERQGKALND-FASPDV-KVLVVGNPANT---NALIASRNAP---DLDPKQFSALTRLDHN
RTKGLVA-KHLGV-TAEAVENVIIWGNHSS-TQYPDLNQAQA---A-GK--SV-------
-------LNQIDE-----SYYHHELIPKIQQRGSEIIKAR-GHS---SAASAAQAIIDHM
HDWALGT-QNDDIVSMATF-S------DG---S----YG-I-EKG-LFYSFPMQCHD---
----GVCEIK-QGL--ALSEF-SKARMLETQQELMAERA-SINHLLP-------------
-------
>MDH_DEGE
------------------------------------------------------------
--------------------------MTMNQGTKQPVRVAVTGAAGQIGYSLLFRIAAG-
D--MLGKDQPVILQLLEI--TPALK-----ALAGVVMELRDCAFPLLA--DIVT--SD--
-----------------DPLV--A-FK---DADYALL-VGA-------------------
--------------------------MP-RK-A-G--ME---------RGDLLGANGGIF
KPQGEALNK-VASRDV-KVLVVGNPANT---NALIAQQNAP---DLDPKQFTAMVRLDHN
RAISQLA-EKTGQ-PVSAIKNITIWGNHSS-TQYPDLSQATV---N-GQ--PA-----LD
LV-----DR---------EWYEKEYIPTVAKRGAAIIEAR-GAS---SAASAASAAIDHM
RDWALGTPEGE-WVSMAVP-S------DG---S----YG-I-PEG-LIYGFPVRCRN---
----GQYEIV-QGL--EISDF-SRQKMDATAKELEEERE-EVRRLGLVK-----------
-------
>MDH_TRCA
------------------------------------------------------------
--------------------------------MSEPIRVVVTGAAGQIAYSLLYMIAKG-
D--VFGPNQPLILHLLDI--PPMMG-----VLEGVVMELADCALPLLR--GVVP--TA--
-----------------DPAE--A-FK---GVVAAFL-VGA-------------------
--------------------------MP-RK-Q-G--ME---------RKDLLSANVKIF
KVQGEALDK-HADKNV-KVLVVGNPANT---NALICSRFAP---SIPRENFTAMTRLDQN
RAQAQIA-ARVNV-PVANVNNIVIWGNHSS-TQFPDGSHGQVKMDS-GKTVSV-----RE
AVG----DD---------AWLRSIFVETVQKRGAAVINAR-KMS---SAMSAAKAAGDHM
KDWFHGTPAGQ-FVSMGVV-S------DG---S----YG-T-PKD-VVFSFPVVIKN---
----KKWEIV-KNL--QIDDF-GRKMLDITGKELEEERG-EALA--IIGA----------
-------
>MDH_RICO
------------------------------------------------------------
-------------------------------MAKDPVRVLVTGAAGQIGYAIVPMIARG-
V--MLGPDQPVILHLLDI--EPASE-----ALKGVKMELIDAAFPLLK--GVIA--TT--
-----------------DAVE--A-CM---GVNIAVM-VGG-------------------
--------------------------FP-RK-E-G--ME---------RKDVMSKNVSIY
KAQASALEK-HAAADC-KVLVVANPANT---NALILKEFAP---SIPEKNITCLTRLDHN
RALGQIS-ERLDV-HVSEVTNVIIWGNHSS-TQYPDVNHATVQTSS-GEK-PV-----RE
LVA----DD---------QWLNAEFITTVQQRGAAIIKAR-KLS---SALSAASAACDHI
RDWVLGTPKGT-WVSMGVY-S------DG---S----YG-I-QPG-LIYSFPVTCEK---
----GNWSIV-QGL--KIDEF-SRAKMDATAKELIEEKS-LAYS--CLN-----------
-------
>MDH_RICO7
------------------------------------------------------------
-------------------------------MAKEPVRVLVTGAAGQIGYALVPMIARG-
M--MLGPDQPVILHMLDI--PPAVE-----ALNGVKMELVDAAFPLLK--GIVA--TT--
-----------------DVVD--A-CT---GVSIAVM-VGG-------------------
--------------------------FP-RK-E-G--ME---------RKDVMAKNLAIY
KSQASALEK-HAAANC--------------------------------------------
--------------KYPDVNHATVITPSGE---------------K-----SV-----RE
LV-----NDD--------EWLRGEFITTVQQRGAAIIKAR-KLS---SALSAASASCDHI
RDWVLGTPEGT-WVSMGVY-S------DG---S----YD-I-PAG-LIYAFPVTCQN---
----GEWKIV-QGL--HIDDF-SRKKLDLTAEELSEEKALAYSCLS--------------
-------
>MDH_PLMA1
------------------------------------------------------------
-------------------------------MAKDPVRVLVTGAAGQIGYALVPMIARG-
I--MLGPDQPVILHMLDI--APAAE-----ALNGVKMELVDAAFPLLK--GVVA--TT--
-----------------DAVE--A-CT---GVNVAVM-VGG-------------------
--------------------------FP-RK-E-G--ME---------RKDVMSKNVSIY
KSQASALEK-HAAANC-KVLVVANPANT---NALILKEFAP---SIPEKNITCLTRLDHN
RALGQVS-ERLSV-QVSDVKNCIIWGNHSS-SQYPDVNHATVKTPA-GDK-PV-----RE
LVA----DD---------QWLNTEFISTVQQRGAAIIKAR-KFS---SALSAASSACDHI
RDWVLGTPEGT-WVSMGVY-S------DG---S----YN-V-PAG-LIYSFPVTCKN---
----GEWSIV-QGL--PIDEF-SRKKLDLTAQELSEEKE-LAYS--CLS-----------
-------
>MDH_RICO8
------------------------------------------------------------
-------------------------------MAKEPVRVLVTGAAGQIGYALVPMIARG-
V--MLGPDQPVILHMLDI--PPAAE-----ALNGVKMELVDAAFPLLK--GVVA--TT--
-----------------DVVE--A-CT---GVNVAVM-VGG-------------------
--------------------------FP-RK-E-G--ME---------RKDVMSKNVSIY
KSQASALEK-HAAANC-KVLVVANPANT---NALILREFAP---SIPEKNITCLTRLDHN
RALGQIS-ERLNV-QVSDVKNVIIWGNHSS-TQYPDVNHATVKTPS-GEK-PV-----KE
LVN----DD---------AWLHGDFISTVQQRGAAIIKAR-KLS---SALSAASSACDHI
RNWVLGTPEGT-WVSMGVY-S------DG---S----YN-V-PSG-LIYSFPVTCQN---
----GEWKIV-QGL--SIDEF-SRKKLDSTAEELSEEKA-LAYS--CLS-----------
-------
>MDH_PLMA
------------------------------------------------------------
--------------------------------MTHPIRVAVTGAAGQIGYAMLFRLASG-
E--IFGPDQPVILHLVEI--PPMLS-----ALDGVEMELDDCAFPTLA-GVVKA--DS--
-----------------DHLE--DAFA---DCNFVVC-VGS-------------------
--------------------------IP-RK-A-G--ME---------RGDLIRINGPIF
TSTGKAIEA-AAAEDV-RVLVVGNPCNT---NCLIAMSNAP--KVPRDRWYAM-TRLDQN
RAMTQIA-KKAGQ-PVSAVKNMNIWGNHSA-TQFPDFYHATI---H-GN--PV-----PE
II-----EDH--------DWLRGEFIETVQKRGAAVIQAR-GAS---SAASAANAALDTI
KSIITPTPLGE-SFSAAVC-S------DG---S----YG---VDEGLICGYPLTSDGT--
-----TWKIV-EGQ--EHDDF-AQAKFEATLQELRDERD-VVRDLLPG------------
-------
>MDH_LEPN
------------------------------------------------------------
-------------------------------MTNNRVRVAVTGAAGQIGYALVFRIASG-
Q--MFGPNTEVELNLLEL--EPALP-----SLEGVAMELDDCAFPLLK--RIVC--TA--
-----------------DLNK--A-MD---GVNWALL-VGS-------------------
--------------------------VP-RK-Q-G--ME---------RSDLLQINGGIF
TKQGQAIND-YASDDV-RVFVVGNPCNT---NCLIAMNHAK--DVPSDRFYAM-TTLDEL
RARTQLA-KKAGV-DITAVTQMTIWGNHSA-TQYPDFYNAKI---N-GT--SA-----AR
VIN----DQ---------TWLKETFVSTVQQRGAAVIKAR-GSS---SAASAANAIITGV
NHLVTDTPAGE-SFSMCRR-S------KG---E----YG-V-DEG-LIFSFPCRREH---
----GELKVV-ENM--EFNDF-GRERFNITLNELRSERD-TVKSLGLLD-----------
-------
>MDH_PHSP
------------------------------------------------------------
-----------------------------------MAHVCVVGAAGGIGQALSLLLTRSL
P-------YGSTLSLYDV------V-----GAPGVAADLSHIDNAGVT-VKFAAGKIGVT
RDPA---------------LA--ALAT---GVDVFVF-VAG-------------------
--------------------------VA-RK-P-G--MT---------RDDLFSINAGIV
LDLVMTCAS-SS-PKA-MFCVVANPVNSTVPIAAEVLKKLG--VYNKNRLFGV-TTLDML
RATRFINEARMPL-VVDRVP---VVGGHSGNSIVPLFHQLQ----G-----PL-----PP
------------------KEQLDKITLRVQMGGDEVVKAKAGRG---SATLAMGEAGARF
VLDVVKGLTGASNPLVYAY-V------DT--------DG---QSESEFLAIPVILGKS--
----GIERRL--PI-GPMAES-EKELLDKAIPMVKENIERGKKFALSKL-----------
-------
>UNK_ASNI
------------------------------------------------------------
-----------------------------------MVKIALLGAAGQIGTPLSLLCKAS-
D--L----FAE-ISLYDI------V-----HVPGIATDLMH-IDTRAR-VTGHLPDDS--
---G---------------LK--KALT---GADIVVV-TAG-------------------
--------------------------IA-RK-P-G--MT---------RD--AQTNASII
RDIFAEIAA-TC-PNA-VSCVVTNPVNSTLPVAAETLKKAG--VFEPTRLFGI-TTLDVV
RASTFAAHALDSNSDPKAFK-VPVIGGHSGATILPLYSQAEP---------PV------N
LD----------------KETLAAVIHRVQFGGDEIVKSKQGAG---SATTCMAYAGFRF
VKAIVAAMNGE-SVTEEAY-VYLPGIAGG--------QEIAQELGVDYFALKVTLGRT--
----GANQVL--PI-GEISEN-ESTLLKVAINDLKANIVTGVSFMAA-------------
-------
>MDH_SHDE
------------------------------------------------------------
------------------------------------MKVAVLGAAGGIGQALALLLKTQL
P-------AGSKLSLYDI--AP--------VTPGVAVDLSH-----IP-TAVEI--KG--
-------------------FAGEDPTPALVDADVVLI-SAG-------------------
--------------------------VA-RK-P-G--MD---------RSDLFNINAGIV
RNLMEKVAA-TC-PKA-LVGIITNPVNTTVAIAAEVMKKAG--VYDKNRLFGV-TTLDVI
RSETFIA-ELKGL-NVADVN-INVIGGHSGVTILPLLSQVK------GV--SF-----T-
------------------DEEVAALTKRIQNAGTEVVEAKAGGG---SATLSMGQAACRF
GLSLVRGLQGEANVVECAY-V------DG---------G---SEHAQFFAQPILLGKN--
----GVEKVM--PY-GEVSAF-EANARDAMLDTLNADIKLGVEFVK--------------
-------
>MDH_ISGA
------------------------------------------------------------
---------------------------------------AVLGAAGGIGQPLSLLCKLS-
D--H----IDE-VACYDV------V-----GTPGVAADLSH--IPSGAKITGDLPSAGTW
PPSHNAG------------LE--RALT---GASVVVI-PAG-------------------
--------------------------VP-RK-P-G--MT---------RDDLFNTNASIV
KTLVEGCAK-FC-PDA-VLAIISNPVNSTVPIAAEVLKKAG--VYNKNKVVGV-TTLDVC
RANTFLA-EKLGK-SPKDIN-VPVIGGHAGITILPLLSQVP------GA---------SA
LP----------------ADVTAALTHRIQFGGDEVVQAKAGSG---SATLSMAYAGFLF
TEGLIKAMKGEEVIQCAYV--------ES---T---------LTPAAYFASPCKFGPE--
----GVKEVL--GF-GTLSAY-EKQWFDKMVPDLQKQIAKGIDFVNSPA-----------
-------
>MDH_RICO1
---MAATSAATFSIGSAVSFGPKASQLPQSKSLAVRFNSQNSIVSFSNLKASTSVNFESE
SSFFGKESTMALRGSFATKAHKSSQRSQYQLNLQASYKVAILGAAGGIGQPLALLVKMS-
P--L----VSA-LHLYDI------A-----NVKGVAADLSHCNTPSQV---LDF--TG--
---A-------------AELA-NC-LK---GVDIVVI-PAG-------------------
--------------------------VP-RK-P-G--MT---------RDDLFNINANIV
KTLVEAVAD-NC-PDA-FIHIISNPVNSTVPIAAEVLKLKG--VYDPKKLFGV-TTLDVV
RANTFVA-QKKNL-KLIDVD-VPVVGGHAGITILPLLSKTK----------PS-----AS
FT----------------DEETQELTVRIQNAGTEVVEAKAGAG---SATLSMAYAAARF
VESSLRALDGDSDVYECSF-V------QS---D---------LTELPFFASRVKIGKK--
----GVEALISSDL-QGLTEY-EQKALEDLKPELKASIEKGIAFAQKQPVAA--------
-------
>MDH_RICO5
------------------------------------------------------------
----------------MEESCGVNREHCRAKGGAAGFKVAILGAAGGIGQPLAMLMKMN-
P--L----VSV-LHLYDV------V-----NTPGVTADISH-----MD-TGAVV--RGFL
GQQQ---------------LE-DA-LT---GMDLVII-PAG-------------------
--------------------------VP-RK-P-G--MT---------RDDLFNINAGIV
RSLCEGIAK-CC-PRA-IVNIISNPVNSTVPIAVEVFKKSG--TFDPKRVLGV-TMLDVV
RANTFVA-EVLGL-DPREVD-VPVVGGHAGVTILPLLSQVKP---------PC------S
FT----------------QKEIDYLTDRIQNGGTEVVEAKAGTG---SATLSMAYAAVKF
ADACLRGMRGDAGVIQCAY-V------AS---E---------VTELPFFASKVRLGRT--
----GIEEIF--PL-GPLNEY-ERTGLEKAKTELGASIQKGVSFVRK-------------
-------
>MDH_ARTH
------------------------------------------------------------
---------------MEAKNSVIGRENCRAKGGNPGFKVAILGAAGGIGQSLSLLMKMN-
P--L----VSL-LHLYDV------V-----NAPGVTADVSH-----MD-TGAVV--RGFL
GAKQ---------------LE-DA-LT---GMDLVII-PAG-------------------
--------------------------IP-RK-P-G--MT---------RDDLFKINAGIV
KTLCEGVAK-CC-PNA-IVNLISNPVNSTVPIAAEVFKKAG--TYDPKKLLGV-TTLDVA
RANTFVA-EVLGL-DPREVD-VPVVGGHAGVTILPLLSQVKP---------P------SS
FT----------------PQEIEYLTNRIQNGGTEVVEAKAGAG---SATLSMAYAAAKF
ADACLRGLRGDANVVECSF-V------AS---Q---------VTELAFFATKVRLGRT--
----GAEEVY--QL-GPLNEY-ERIGLEKAKDELAGSIQKGVEFIRK-------------
-------
>MDH_RICO2
----------------------------------------------------MDSSAEAA
QRIARISAHLHPPNFQMEGSSALKRADCRAKGGSPGFKVAILGAAGGIGQPLAMLMKMN-
P--L----VSV-LHLYDV------V-----NAPGVTADISH-----MD-TGAVV--RGFL
GQPQ---------------LE-NA-LT---GMDLVVI-PAG-------------------
--------------------------VP-RK-P-G--MT---------RDDLFNINAGIV
RTLCEGIAK-CC-PRA-IVNLISNPVNSTVPIAAEVFKKAG--TYDPKRLLGV-TMLDVV
RANTFVA-EVLGL-DPREVD-VPVVGGHAGVTILPLLSQVKP---------PC------S
FT----------------SEETEYLTKRIQDGGTEVVQAKAGAG---SATLSMAYAAVKF
ADACLRGLRGDAGIVECSF-V------AS---Q---------VTELPFFATKVRLGRN--
----GAEEVY--QL-GPLNEY-ERIGLEKAKKELEASIQKGISFIKK-------------
-------
>MDH_RICO3
------------------------------------------------------------
-------MLRSAQATLRSCTSRRLSARSYSSESQPERKVAILGAAGGIGQPLALLMKLN-
P--L----VSS-LSLYDI------A-----NTPGVAADVSH-----IN-SRAQVSGYA--
---GEEQ------------LG-QA-LE---GSDIVII-PAG-------------------
--------------------------VP-RK-P-G--MT---------RDDLFNINAGIV
KSLCTAIAK-YC-PNA-LVNMISNPVNSTVPIAAEVFKKAG--TYDEKKLFGV-TTLDVV
RAKTFYG-GKAKV-AVAEVD-VPVVGGHAGITILPLFSQAT----------PK-----SN
GLS---------------NEDIKALTKRTQDGGTEVVEAKAGKG---SATLSMAYAGAVF
ADACLKGLNGVPDIVECSF-V------QS---S---------VTELPFFASKVRLGKN--
----GVEEVL--DL-GPLSDY-EKQGLESLIPELKASIEKGVKFANQS------------
-------
>MDH_RICO4
------------------------------------------------------------
---MRSSLFRSVKALGSTSSSSHLLRRGYASEAVPDRKVAVLGAAGGIGQPLALLMKLN-
P--L----VSN-LALYDI------A-----NTPGVAADVSH-----IN-TRSDV--KG--
---YVGE----------DQLG-KA-LE---GSDVVII-PAG-------------------
--------------------------VP-RK-P-G--MT---------RDDLFNINAGIV
KGLCEAIAK-YC-PNA-LVNMISNPVNSTVPIAAEVFKKAG--TYDEKRLFGV-TTLDVV
RAKTFYA-GKAKV-PVAEVN-VPVVGGHAGITILPLLSQAT----------PK-----AN
LP----------------DEEIVALTKRTQDGGTEVVEAKAGKG---SATLSMAYAGAIF
ADACLKGLNGVPDVVECSF-V------QS---T---------VTELPFFASKVRLGKN--
----GVEEVL--GL-GPLSDY-EKEGLEKLKPELLSSIEKGINFANK-------------
-------
>MDHmTRBR
------------------------------------------------------------
----------------------------MRTSATLQFKVAVLGAAGGIGQPLSLILKTN-
P--L----VSH-LSCYDI------H-----GVTGVAADLSHICSPAKV--TGHL--KD--
-----------------ELHK--A-VD---GADVVII-PAG-------------------
--------------------------TP-RK-P-G--MT---------REDLFSVNATIV
RDLVSACAK-QC-PKA-LIGVVSNPVNSVVPIASEVLKKAG--VFDPARLFGI-TTLDVV
RARTFVA-EAAGK-SPYDVN-VQVVGGHSGPTIIPLLSQAGV---------SL-----T-
------------------EEQVKAITRRVQYGGDEVVK---AKGGAGSATLSMAYAAGEW
MSSVLKGLRGDKGIVECTY-V------QT---D-------I-IPGVNFFGCPVELGKG--
----GVEKIH--KP--VFDAY-EQSLLEKCVADLEKNIAAGFAFGSRQ------------
-------
>MDHmNECR
------------------------------------------------------------
-----------------MFAASRIQTRAFSASARQLTKVSVLGAAGGIGQPLSLLLKLNP
R-------VSE-LALYDI------R-----GAPGVGADLSH-INTKSTVKGYEPTASG--
-------------------LA--DALK---GSEIVLI-PAG-------------------
--------------------------VP-RK-P-G--MT---------RDDLFNTNASIV
RDLAKACAE-SC-PEA-NILVISNPVNSTVPIVSEIFKKAG--VYNPKRLFGV-TTLDVV
RASRFVS-EIKGT-DPKDEN-ITVVGGHSGVTIVPLFSQSKH---------PE-------
------------------LSKNEQLIHRVQFGGDEVVKAKDGAG---SATLSMAMAGARM
AESLLRAAQGEKGVIEPTF-V------DS---PL---YK---DQGIDFFASKVELGPN--
----GVEKIY--PV-GPVDEV-EQKLLDACLVDLKKNIQKGKDFVAANPGK---------
-------
>MDH_CAAL
------------------------------------------------------------
-----------------------------------MVKVAILGAAGGIGQPLSLLTKLNP
N-------VDE-LALFDV------V-----NVPGVGADLSH-INSDSKTQSYLP--KDKE
DKTA---------------LA--AALK---GSDLVII-PAG-------------------
--------------------------VP-RK-P-G--MT---------RDDLFNINASIV
QGLAEGIAA-NS-PKA-FVLVISNPVNSTVPIVAETLQAKG--VYDPARLFGV-TTLDIV
RANTFISQLFLDQTKPSDFN-INVVGGHSGETIVPLYSLGNS---K-----QY-----YD
ILS---------------EEQKKELIKRVQFGGDEVVQAKNGAG---SATLSMAYAGYRL
AESILAAVNGKTDIVECTF-LNLDSSIKG---ASEARKL---VKDLDFFSLPVQLGKN--
----GITEVK-YDILNQISDD-EKKLLEVAIEQLQKNIEKGVSFAKK-------------
-------
>MDHmNECR1
------------------------------------------------------------
-----------------------------------MVKAVVAGAAGGIGQPLSLLLKLS-
P--L----VDE-LALYDV------V-----NTPGVAADLSHISSPAKTTGYLPP--ND--
---G---------------AK--AAFK---DADIIVI-PAG-------------------
--------------------------IP-RK-P-G--MT---------RDDLFNINAGIV
KGLIEVAAD-VA-PNA-FILVISNPVNSTVPISAEVLKAKG--VFNAQRLFGV-TTLDIV
RAETFVA-EIAGNSNPQELV-VPVIGGHSGETIVPLFSKVSP---SVTI--P--------
------------------DDKYDALVNRVQFGGDEVVKAKEGLG---SATLSMAYAGYRF
AEKLLKAAKGAKGLVEPTY-VYLPGIPGG--------KEIAEKTGVDFFSVPVELGPN--
----GAEKAI--DILGDITEK-EKTLLEAAIKGLKGNIQKGVDFAHNPPQK---------
-------
>MDH_BAPS
------------------------------------------------------------
-----------------------------------MYKVSIIGAAGTLGAAIAYDLASN-
I--E----ITE-ICLLDV--NE--K-----LLLNHLLDLQN-AFPNKD-----I--YS--
---G--S------------YE--N-LK---NSDVVVI-TAG-------------------
--------------------------IPNRN---------DVSS----RNEFLEGNLKLF
KEFGKKLSI-HA-PDS-IIITASNPVDI---LNYYLYKEFG---FSRHKLIGY-TMNDSL
RFEWAIR-KVMKL-TPTDYVFSPVIGEHGS-SQVPLFSQVVI---N-----KF-----SS
TVP---------------YDIKEKILNELNGWFHKFNKLS-INR---TTGWTTARGMGQV
INKLLSL-QSS-TIIGSAI-L------NG---E----YG-VSN---VSLGVPLTISNK--
----GILSID--EW--EISKD-ERGKFEKSAKFVDDTIEVYLNRVT--------------
-------
>UNK_PRMI
------------------------------------------------------------
------------------------------MNYLTNDKLVIVGAAGMIGSNMTQTALML-
G--L----TPN-ITLYDV--FS--A-------EGVAEEMRQ--CGFDD-ANIVA--TT--
-----------------D-AK--EAFT---GAKYVIS-SGG-------------------
--------------------------AP-RK-E-G--MT---------REDLLVGNSKAA
EELGQNIKK-FC-PDAKFCVVIFNPADI---TGLVTLVHSG---LRPNQVATLAA-LDST
RLKGALA-KHFGV-SQSEIKNAYTYGGHGE-KMAVFASPTTI---C-GV--NL-----LD
IIA--GKAKANGKGIT--AEEWKKLQEEVTQGGAKIIELR-RR----SSFQSPSYLAVKM
IEAAMGG-EEF-EYPSGTY-A------DT---A---------RYKNVMMAMPTRITND--
----GVYTK---PV--MGTQE-EVASLDASYAHLQGLRD-QVISLGALPPIDKWKELNPN
L------
>MDH_BAFR
------------------------------------------------------------
------------------------------MEFLTNEKLTIVGAAGMIGSNMAQTALMM-
K--L----TPN-ICLYDP--YA--P-----ALEGVAEELYH--CAFEG-VNLTY--TS--
-----------------DIKE--A-LS---GAKYIVS-SGG-------------------
--------------------------AA-RK-A-G--MT---------REDLLKGNAEIA
AQFGKDIRQ-YC-PDVKHVVVVFNPADI---TGLIVLLYAG---LKPSQVSTLAA-LDST
RLQNELV-KYLHI-PASEIVNCRTYGGHGE-QMAVFASTTKV---Q-GE--AL-----TK
II-----DTPRMP-----MQDWEDLKIRVIQGGKHIIDLR-GR----SSFQSPAYLSIEM
IAAAMGG-QPF-RWPAGTY-V------SD---K---------KFDHILMAMETSITKE--
----GVSYK---EI--QGTPE-EQKEMEESYAHLCKLRDEVIAMGILPEINKWHELNKHI
N------
>MDH_NAPE
------------------------------------------------------------
------------------------------------MNVLVVGGGGTIGSTVAYTLAVQ-
R-------PETTVTLADP--QT--A-----VTTGHAIDLRH-AQCHVATAAGRP--SFGD
DPPG--TVTAIDPSASPG-PD--P-ID---AADAIVV-TAS-------------------
--------------------------AA-RD-P-D--SF-ERGG----RLSNLEQNLEIA
ADIGEWFGE-AD-PTP-T-VVAANPTDR---ITYRLWEASG---WPRERFLGY-SLSETA
RIADELA-RRFDT-SPAAVS-CPVLGEHGE-HMVPAFSRATV---D-GE--PI------D
LS----------------ATEREAVLEYVRDVPYDVIE---RRGPEDSSRWVTSRGVATI
VARLADGGTDE-PVCLSTP-L------SG---E----YG-L---EGVSVSVPVRLDAG--
----GVGEIV--EW--DLAPN-ERDGLERAAAAVRRSLA---------------------
-------
>MDH_MEHU
------------------------------------------------------------
-----------------------------------MTSLAVFG-TGRIGGGVAARAVSS-
G--L----INH-LVLYDC--NQ--A-----LLEAQRLDIEH---MRCP-VTTSI--RP--
-----------------E-----D-IV---ACDIILY-AAG-------------------
--------------------------LP-RN-Q-------NIKT----RAALLDCNVPVA
SELATLIPD----YKG-IIIVVTNPADI---LTYYLWKSLG---ILKNRIIGFGGQLDSA
RFQYELS-LR----SIRDDG--IILGEHGE-HQVPIFSKTGL---DVEI--PI-------
---------------------RDDILVTLRNASMEIIK---GKG---ATEYAPVYHIWHL
IESIITD-AKT-NLICSAI-L------EG---E----YD-VTG---CSLGVPVIIGRE--
----GILSIE--EW--DLDLW-EKEHFQDAATFVSDLCR-RIAIDS--------------
-------
>LDH_META
------------------------------------------------------------
-------------------------------MIVGMARISVLG-TGRIGGEVAYLCAVL-
G--L----ADE-LVMYDA--VA--G-----FLRAQVLDLLH-----TG-LDVPV--ST--
---S---------------WK--D-AA---GTDICIF-SAG-------------------
--------------------------IP-RT-PAV--RT---------RADLLHANLPVA
SECSQAIRR----FSG-ILITVTNPMDV---NNYYLCRKNG---LEPGRCIGFGGQVDSA
RFGLLLR-EK-GI-PGR----PCVIGDHGE-NQVPLFSHLDD---TVDI--PV-------
---------------------REEILGRLRGSSMEIIQ---GKG---GTVFGPAYHIAML
IRTILKD-ERK-VLPCSCI-P------DG---E----YG---VRG-CSIGLPAVIGRE--
----GIHRIE--EW--PLDPW-EQEKFAAAQDAVTGLCR-ELGV----------------
-------
>MDH_TOAU
------------------------------------------------------------
---------------------------------MTHPKIAIIG-CGAIGTTLAYSLLLR-
HPHL------D-IALVNR--NP--Q-----KSWAKAFDMSH-CSPELP--DRTI--RS--
-----------------ETPE--E-CT---GADVIVM-TAG-------------------
-------------------------ALP-RE-N-G---T---------RADVLKDNVAIF
QTLLPTLAR-NN-PHA-VLINITNPVDA---MAYAAGKITG---YPSERVIGTGTELDSM
RLRHFTA-QVLDL-NATELK-IQVIGEHGD-SMVPLWSLATY---R-GQ--SL-----RE
ICPALD------------EELKATLLHQTKRAGWDI-RLA-GE----HSCYGIAFSATRI
VETILGH-SFA-PIKISAE-I------QD---E----YG---LSG-TFLSLPTQLNLR--
----GIESRI--MP--SLSSS-ERSQLEQSAKIVKKQLD-DVDKLL--------------
-------
>MDH_SUAC
------------------------------------------------------------
-----------------------------------MVKVAFIG-VGRVGQTIAYNTIVN-
G--Y----ADE-VMLYDV--VP--E-----LPEKFEHEIRH-ALAALR-VKTEL--LS--
---T--N----------N-ID--D-IS---GADIVVI-TAG-------------------
--------------------------KP-RK-P-G--MS---------RRDLFIDNAKIM
IDLAKKLPK-KN-KGA-MYIMVANPVDM---MASVFMKYSG------ENTISTGNQVETM
RMRSYIA-KKLNI-PAYEVG-GYVGGEHGE-AAMVLWSTVTV---K-GK--PF-----SE
SL----------------GVNKAEVEDYVKKIAAEIIR---VLG---GTTWGPGADIEEV
IRSVALN-EGK-VMSVAFP-H-----------K----YE---D-EIIHISEPVVVGRT--
-----VGPAL--TS--ALDEN-DKARLSQAIKEVYNVYKSNLKELEQVIS----------
-------
>UNK_MEAL
------------------------------------------------------------
------------------------------------MKIAIIG-AGHVGSSLAYALVLK-
G--L-----GNHLLLVNR--DA--T-----KALGNALDLQH-TLAFCE-RPMQI--EG--
---G--S------------LE--E-AV---GCDIVAI-TAS-------------------
--------------------------EPMTK---G--MTS--------RMELGQANVELF
KSLIPMLAE-NN-PEA-VFIIITNPVDV---MTCWATRVSE---LPPSRIVGIGTLVDSA
RFRTLLS-KAEQI-HPDDLR-AYILGEHGP-NQFPVFSHASA---G-GE--PI-----TD
------------------SPRHREIFEEVNKAGFEVYR---LKG---YTNFAIASAACEV
IRTIVHD-EHR-TMPLSTC-F------DD---W----QG---IKD-NCFSIPVVLGRS--
----GIIRYL--QP--DLNSL-EREALVHTAKIVRANID-SLLFGVGER-----------
-------
>MDH_BLMA1
------------------------------------------------------------
------------------------------------MKVSLIG-LGKVGSAVAHAIVLK-
G--L----ADE-LVLVSR--RT--E-----MARSEADDLNH-AAGLEE-HSVEV--RA--
---G--G------------DV--D-TA---GSDVILY-CDA-------------------
--------------------------AQSKT-S-D--VD---------RYCAARGNLERL
RERIPILAA-AS-PQA-ICVMVTNPVDV---MTWFALQLSG---FPQERVFGVGTLLDTA
RLRRLLS-ERWSV-HASDVR-AYVIGEHGE-DQVASFSSASL---G-GE--AM-----KP
------------------SDDLASLARQAAESAGKIYR---TRG---FTNYGIAGATMMI
LESIRNN-RRR-TAPVSMR-I------NN---Y----HG-VSD---VCLSLPAVIGRR--
----GIERVL--RP--ELNEA-EQATFHRGAQRIRDVIQ-TLAPSLVAAS----------
-------
>MDH_BLMA
------------------------------------------------------------
------------------------------------MKISIVG-TGHVGSAIAFAATIN-
P--L----ATE-LLLLNR--NL--A-----KAEGEAIDLSN-ASAMQN-SNMRI--RA--
---G--Q------------IA--D-SE---NSDLIIF-TAS-------------------
--------------------------VPYGD-P-T--RK---------RTELAAENYQIL
EQWIPPLAA-AS-PGA-ILIMVSNPVDA---LTYAAIQLSG---FPPERVIGTGTLLDSV
RYRALLS-AELGI-HSDDIR-AYILGEHGD-TQFAAHSVAMT---G-GQ---------RF
YP----------------SDMSAKLFQQTVAMGYKVSG---LKG---HTNYGIALATMMI
IDSIVYD-LKH-TMPVSVR-I------DG---F----LG---VKE-VCLSLPAVIGRT--
----GITRVL--FP--VLLAE-EQAAFQRSAAAVKTSIQ-ALQPS---------------
-------
>MDH_MEST
------------------------------------------------------------
-----------------------------------MVKITIMGASGTIGKTVAFNLAEK-
D--V----IDE-IIMFSRPASH--E-----RVKGEILDMYD-ALAAED-IDCEL--KA--
---S--S----------D-YA--D-LA---GSSIVLI-TSG-------------------
--------------------------VP-RK-E-G--MS---------RLDLAVPNSKIV
QEYSKQIAI-HA-PDS-VILIVTNPVDV---MTSIALKTSG---FDKKRVIGLGNHLDSL
RLKTLLS-KHFHI-NSREIH-TRVIGEHGD-HMVPLLSSTTI---G-GI--LL--KSFVE
YM----------------DLDVPKLVETLKNSGNNIIS---KKG---ATEYGPSYAISNL
ILTIAND-TRK-ILTVSTY-L------EG---EV---EG-V-Y-D-VSLGVPVILCKH--
----GIKRIV--PL--KMNDE-ERTEFFDAARTVKKTTY-ELEKMLNKE-----------
-------
>MDH_MEMA
------------------------------------------------------------
------------------------------------MDVSIIGASGKIGSVLSLLLAKE-
S--H----IKN-INLIARSSSI--N-----KLKGLKMDLYD-AMAAAG-QDTDI--DI--
---C--C----------D--D--D-LSCTANSDITII-TAG-------------------
--------------------------MA-RT-G-E--MS---------RIDLMKGNAKIV
KNYVKNIAN-FG--DT-KIFMISNPVDL---MTYKALIESG---YEKNQVFGLGTHLDSM
RFKVAVA-KHFEV-HLDDVR-TRIVGEHGD-SMVPVISATAV---G-GI--PI--KRLPK
YE----------------DFPYEKILERIKGYGQEIIN---LKN---GSEYGPASAIVNI
VRCIAHD-EKR-LLTLSTY-I------ED---EI---EG-IEG-G-CCIGVPVKVGKN--
----GIEEVI--HI--KMEDD-EIEGFKKSFELVKGYCR-QIESI---------------
-------
>MDH_MELA
------------------------------------------------------------
-----------------------------------MAKVTIIGATGQVGSYVAHAVSQF-
P--H----VQE-MCLYGRPGNE--Q-----YLDGLAHDMMD-SFAARG-TNTRV--TF--
---G--T----------T-PK--E-LR---GSDIIVL-TSG-------------------
--------------------------VP-RK-A-T--QT---------RLDLALENARIV
KVFAEQVGR-MA-PEA-ILLVVTNPVDI---MTTVALKYSG---MMPHRVFGLGTHLDSM
RLKACLA-EFFNV-HVSEIH-TRIIGEHGD-TMVPMWSATTV---G-GI--QI--DNLLG
VA----------------KLPREEMIQRVKSSGSYIIE---AKG---ATVYGPGDAIATL
IRTIVED-ENR-MLTVATQ-I------RR---EV---FG-H-E-G-VCVSVPARITRG--
----GVFP-I--GV--KLSEE-EEQMFAKSVKLIRDTTE-NVCAVLDAESQE--------
-------
>MDH_MEHU1
------------------------------------------------------------
-----------------------------------MAKVAIVGATGKVGQYAALSISRI-
P--Y----VNE-VQLYGRPGSE--S-----VLDGVARDLID-SFAATG-TDSHV--SW--
---S--C----------N-IE--D-LK---GSDIIVL-TAG-------------------
--------------------------VA-RK-P-D--QS---------RLDLAVENAKIV
ADFSQKIGR-IA-PDS-FLMMVTNPVDI---MTHVALKYSG---KKPNEVFGLGTHLDSM
RLKSAIA-SFFQV-HVSEVH-TRIIGEHGD-SMVPLWSATTI---G-GI--QI--SNLPS
FA----------------QVPIDDIMQQVKSSGQKIIA---SKG---ATVWGPGEAIATL
IRTILGN-ENR-ILTVSAY-I------KA---EV---HN-I-G-D-VCIGVPARINRS--
----GVYP-V--PI--RIEPL-EVRNFQNSVEKIRGITR-EIFSVL--ENGE--------
-------
>LDH_CAJE
------------------------------------------------------------
-----------------------------------MAKIGIVG-LGYVGSASAYSIATQ-
G--I----CSE-LYLYDI--KQ--D-----LALAHARDLED-MSAIHF-SYTKI--FH--
---V--P----------N-LE--N-LA---SCDIIILAFRK-------------------
--------------------------ESLKELP-S-------------RLVELQNNILEL
KDIVLTLKN-AN-FKG-KYIVATNPNDT---ITYYTQVLSQ---LPKNHVFGSGTNLDSS
RLKKFLA-KDLNI-NSKDIF-ACMIGEHGD-SQFAALSNASV---L-GQ--NL-----LD
FY-----KQKLGK-----DLDIQELEKAVISEGYFIYE---RKG---RTEFGIGTSCANL
AKAILED-RKS-LHPVSVV-F------DD-----------------IAFSMPAIIGKD--
----GIEKVF--EL--KFNEK-EKTKLENSKQQIKNAIQ-SVKDKNLNLFKRLFDFDIN-
-------
>LDH_SELRU
------------------------------------------------------------
--------------------------------MNNRRKIVVIG-ASNVGSAVANKIADF-
Q--L----ATE-VVLIDL--NE--D-----KAWGEAKDSSH-ATSCIYSTNIKF--HL--
---G--D------------YE--D-CK---DANIIVI-TAG-------------------
--------------------------PS-IR-P-G--ETPD-------RLKLAGTNAKIM
SSVMGEIVK-RT-KEA-MIIMITNPLDV---ATYVVSTQFD---YPRNLILGTGTMLETY
RFRRILA-DKYQV-DPKNIN-GYVLGEHGN-AAFVAWSTTGC---A-GF--PI-----DD
LDEYFHRTE---------KLSHEAVEQELVQVAYDVIN---KKG---FTNTGIAMAACRF
IKSVLYD-EHT-ILPCSAV-L------EG---E----YG---IKD-VALSIPRMVCAD--
----GIMRSF--EV--HLTDD-ELEKMHKAAQSVRSALD-GAGIK---------------
-------
>LDH_ETHA
------------------------------------------------------------
-------------------------------MRSINNKVVVIG-AGMVGAAVVDAMLSL-
C--L----VSE-IAVIDR--NV--Q-----RAEGVALDASH-TTSFAYSPNVHV--HA--
---G--T------------FA--D-CA---DAQIVVI-AAG-------------------
--------------------------TS-VQ-P-G--KVVHD------RLSLAASNAAVI
RDTMAEICP-YT-TDA-VLIVVSNPVDI---VTYVAQNEFN---YPRDHIIGTGTLLDTA
RLRRLIA-EEYAV-DTKNVH-GYILGEHGD-TAFAVWSMVSI---A-GV--SL-----PD
AAR--IFRRPV-------HLDREALVREVRQAGYHIVQ---LKG---YTNAGVANSVGRI
AKAVMLH-ERS-VLPVSTT-L------TG---E----YG---IHD-VALSLPCVITDQ--
----GIGQVL--EI--PLSPE-EQEQMHQCAERLHTVLQ-QLDILPSGH-----------
-------
>LDH_PRAC1
------------------------------------------------------------
-------------------------------MPIKPHKLGIIG-VGRVGDAVLSDAMMS-
G--L----FGE-ICVIDV--NE--K-----LAAGQALDQHH-ATALPNVTNVAV--YA--
---G--D------------YD--D-LS---NADVIIM-TAG-------------------
------------------------PSIDASNGP-A--TGAA-------RRELAATNGKII
RSTMTQITS-RN-HDA-AIIICSNPLDA---LVHIASTEFD---HPQGLVLGTGTILDSA
RMCRVVA-DHLGV-DPDYVR-GYMIGEHGP-SGFPMFTGVNV---G-GV--GF-----DG
LAK--LFDAD--------PMDRDELTTRINDAGTAVFN---LKG---WTSAGIGQSAITI
ARSILLN-EHA-VYPVCTT-L------HG---Q----YG---HDGDVSMGVPCVIGAT--
----GVERIL--EV--PLDDW-EQEHLASTIKAIQETVE-AAS-----------------
-------
>LDH_PRFR
------------------------------------------------------------
---------------------------------MRSNKLVVTG-AGHVGSQVLTEALHM-
G--L----FGE-IAVIDT--NE--S-----VAVGEALDSLQ-ATGAPHMAAIDV--HS--
---G--G------------IE--D-YK---NADVVIC-AAG-------------------
-----------------------PSIIPDPDDPTG----RPD------RSLVTTVNSKVI
RQVMGDIAS-QT-REA-IVILITNPLDT---MVYIAENEFG---YPPDRVFGTGTMLDST
RLRQIIA-AHCMV-APSSVQ-GYMMGEHGL-TAFPVLSRLTV---G-GY--RF-----DE
LPAVFPINP---------DLSADDIREEVVQAAYDVFN---SKG---WTNAGIAQSAVSL
ARTVMLD-ERA-IHPVCST-L------RG---E----YG---HLDDVALSMPCIIGRN--
----GIERRL--PV--ELNAW-ESAHLETTIAQIRATMV-EAGTPRVR------------
-------
>MDH_BASP
------------------------------------------------------------
---------------------------------MKRNKLVVVG-VGHVGSYVLADAMKL-
G--L----FAE-IAVIDL--DK--N-----VAYGEALDQEH-ATALTYMSNTTV--HA--
---G--D------------YS--E-CR---NADVIIC-AAG-------------------
--------------------------------P-S--VIKSNEDTMPDRVQLAVINSEVI
REVMTGITK-YT-KDA-IIIFITNPLDT---MVYIAENEFG---YPKGRIFGTGTMLDSA
RLRKIIA-TNFDI-DPKSVT-GYMMGEHGH-TAFPVLSRLNV---Q-GV--GE-----KE
LDQVFQGNE---------PLSRDHIKKQVVQTAFDVLN---GKG---WTNAGVAQAAVTL
AKAVMLD-ERS-VYPVSTT-L------HG---Q----YG-Y-DWD-VALSMPCVIGRN--
----GVEKQV--EI--ALDTQ-ELEWLHQSAEYIRETMK-VAKTGRIHNLKF--------
-------
>MDH_CAGR
------------------------------------------------------------
------------------------------------MKIAIFG-AGNIGAAVANDLIVS-
D--SLSQKIDS-IALVDT--VE--Q-----IARGKALDLAH-AAAVYE-RDLRI--SG--
---S-TE------------PS--D-IA---DAGIVVI-TAG-------------------
--------------------------RA-RK-A-G--QS---------REELFGSNAAIV
AQCARDAAK-YA-PSS-IIIVVTNPLDM---MVYAALKASG---FAKERVIGMAGELDGA
RLKFELA-RESGK-EISSMR-SAIVGPHSE-EMIALKNEL-------GF--EI-----S-
------------------DEIFGRAVQNTKRAGAQIGELL-GT----SAYLAPAAGIVKI
MKYILCD-TCG-TLACCVA--------DR--------SG-------VPLGRFVSVGKM--
----GAIER---NF--AYSGE-----FYEQLERMRERIA-GLKF----------------
-------
>MDH_CAHO
------------------------------------------------------------
------------------------------------MKISIIG-AGNIGSNIVSQLLCK-
D--F---EISQ-IALIDI--FG--D-----LAKARALDLSH-LASVYN-KKTEI--SG--
---S--S----------D-ET--L-LK---NSDIVVI-TAG-------------------
--------------------------KT-RQ-A-G--QS---------RADLLNDNAKII
SSCAKNVAK-YA-PEA-IIILITNPVDT---LAFVAYKASG---FKKEKIIAMAGELDSA
RLRYEIA-KSENV-NVTDIK-ASVVGAHND-EMQILED-------E-IY--KF-----GK
KF-----K----------PQNLSLIKENTINSGSKITALQ-KT----SSFFAPAACSVKM
IDAIIND-KNE-ILICSVL-D------EN---E----IP-I--------GRFVRLNKN--
----GVAEIL--PF--DYGEK-TKSGLENIKGQ----IL-NLNKGKV-------------
-------
>MDH_CAJE
------------------------------------------------------------
------------------------------------MKITVIG-AGNVGSSVAYALILR-
E--I----ANE-IVLVDI--NE--D-----LLYAKELELTQ-SIAALN-LNIDL--LC--
---A-KD------------YT--H-TK---NSDIVLF-SAG-------------------
--------------------------FA-RK-D-G--QS---------REELLQLNTSIM
LDCAKKIKD-FT-EDP-LFIILTNPVDF---LLNTLYESGI---FSSKKIIAMAGVLDNA
RFKYELA-KKLNV-KMSSVD-TRLIGFHND-DMVLVKSYASV---K-NK--NI-----SE
FLN---------------EEEFDDLENEVKTGGAKVIKHL-KT----SAYLAPASACIRM
LESIRSG-E---FLPMSVI-L------HG---E----FG---VQN-KALGVMARLGLE--
----GVIEIM--KM--DLSLQ-EKDKLEKSLIKYQYKGE---------------------
-------
>MDH_CASH
------------------------------------------------------------
------------------------------------MKISVIG-AGNVGASAASAILLR-
G--I----ADE-IVLVDI--FG--D-----VARAKAIDLSQ-SAAVFG-LDASV--AG--
---G-DD------------FE--L-IA---DSDIVVV-TAG-------------------
--------------------------SP-RK-E-G--QT---------REDLLLKNAGIV
KGTVEKIAK-FA-PNC-VIINVTNPLDA---LTYLVYKTSG---FDKSRVLGMAGELDSA
RLKYEIS-QKTGL-KNSAFS-AHIIGSHND-DMVALQSNVSV---------DL-------
------------------GGEFDAVAQEAKTGGAKIVKLL-GT----SAYYAPGAAAAKM
CEAIKTG-SEQ-WLSCCVI--------EG---E-------------CAGGRLVKLGKG--
----GVREIK------QPSAE-EKAALEKGESQTAANIK-FLKESGVIA-----------
-------
>UNK_CASP
------------------------------------------------------------
------------------------------------MKISVVG-AGNVGASIAYALCMR-
E--L----CDE-IALVDI--FG--D-----VARAKAIDLAQ-SSCVFN-AKTSV--CG--
---G-------------DDFV--L-IE---GSDIVIV-TAG-------------------
--------------------------SP-RK-E-G--QT---------REDLLLKNAVVV
KQTAQKIAE-FA-KNA-VIIVVTNPLDV---MVWTAHKFSG---FSKNKVIGMAGELDSA
RCRYELA-LLKDK-DASKLR-AKIVGAHND-EMIVSASNISE---------NL-----N-
------------------ENELKALKKETSTGGAKIVKLL-GT----SAYYAPAAAAVKM
CEMIVGK-SDE-IISASVL-I------DD---E-------------LSCGRLVRLGRD--
----GLKEIL--EL--NLDED-EQEQLNKSEAEIRKNIK-FLKENLE-------------
-------
>MDH_CANI
------------------------------------------------------------
-------------------------------------MISIIG-SGKVGTAIAFLCIST-
S--L-----DD-VLLVNR--TK--D-----KAIGEALDISN-AVPENS--NVSI--HG--
---T-------------DDFS--K-II---DSDIIVI-TAS-------------------
--------------------------------T-GTYLKS--------RTEMMDAQVKMI
KNIAKEIKK-YC-PSA-IILVVSNPLDV---LTYVFQKETK---ISRNKVIGIASSLDSS
RFRYLLS-EKFNL-NQSQINNVIVLGEHGD-SMVPIFSRVKI---N-KM--NL-----LE
MID---------------ETEQNLITTEIRNYWKSLRK---FKS---RSQFGIAKNTFDV
ISSIIKN-NEL-IVPASIV-L------NG---E----YG---EKD-VSMGIPVKINKD--
----GIKEII--EV--KLNQA-EHSLLKISAQTIRDCIN-SL------------------
-------
>MDH_HEHE
------------------------------------------------------------
----------------------------------MFEKIAIIGGSGNVGSHIAFLGAMR-
H--I----AKE-ILLFSN--DI--P-----RCKGVGLDISQ-AAAIFD-IPILI--KG--
---C--N----------S-YE--E-IA---ESEVVII-TAG-------------------
--------------------------FP-RT-P-N--MT---------RNDLLLKNASII
QEISSNVAR-IA-PQS-LLIVVSNPLDA---MCLVAKQWSK---FEKERVIGMAGILDSA
RLTYESK-VMLGD-FNKHIQ-SYVIGSHSD-DMLPLLRHCLC---E-GK--VF-----TD
IF-----T----------PKMQEELIKETKGGGAKIVNYY-QKG---SAYFAPASGVIKI
LEAISTL-NEE-ILVCSVF-T------EG---E----YG-I-K-D-IYLGLPIKLGKK--
----GVEHIV--EL--PLNQQ-EQEMLNISTQGIKEQVE-ILKDNKLLY-----------
-------
>MDH_MAAR
------------------------------------------------------------
-------------------------------------MITIIG-SGKVGGDAALFSALK-
R--L-----DDQILLLDV--AE--G-----LPQGEAMDINH-MLSEQG-IDVEV--KG--
---S-NN------------FA--D-MK---GSNVVVV-VAG-------------------
--------------------------SG-RK-P-G--MT---------RMDLLKINASIV
KSVVENIKK-YA-DNS-MIIPVTNPLDP---MAYITYKVSG---FDRSRVFGMGGMLDLS
RFRQFIH-EATGH-SRDSIR-ALVIGEHGE-NMLPLPRFSSV---S-GI--PL-----SS
FLP---------------KEKLDELIQNTKQVAAKVIE---LKG---ATVHAPGNAISAI
VESIVRD-RKQ-VIPVATY-L------DG---E----YG---HSD-VTIGVPAIIGKK--
----GVEKII--EL--DLNDE-ERQVFDKAVKSVKDAIS-GIEI----------------
-------
>MDH_CACA
------------------------------------------------------------
-----------------------------------MPLITVVG-SGRVGTSAALQIALR-
E--L-----GD-IVLVDV--IQ--G-----LPQGEALDLNH-ACAILD-LDVDV--KG--
---S-------------NDYR--D-IQ---GSDVVVV-TAG-------------------
--------------------------LT-RK-P-D--MT---------RLDLLLKNAEII
KEVSRHIRE-NA-PKS-KVIVVTNPLDV---MAYVAYRVTG---FESRRVMGFSGLLDVG
RYRYLIR-NKLGV-SYRSIR-GMVIGEHGD-SMVLLPSHTYV---G-TE--PL-----SK
YLD---------------EKTTAEIVEATRKMGAEIIR---LKGW--SAHHAPGAGVAVM
VEAILKD-QKS-IIPTSTL-L------TG---Q----YG---EKD-VYAVLPCVLGAE--
----GVEKVL--EP--SLTPE-ELAKFRESVKIIRNAVN-QLSLDKT-------------
-------
>MDH_PYOG
------------------------------------------------------------
-------------------------------------MITVIG-SGRVGTAAAVIMGIL-
K--V----DTK-ILLIDV--VK--G-----LPQGEALDMNH-MSSILG-LDVEY--VG--
---S--N----------E-YK--D-ME---GSDLVIV-TAG-------------------
--------------------------LP-RK-P-G--MT---------REQLLEANAKIV
SEIGREIRK-YA-PES-VVILTTNPLDA---MTYVMWKATG---FPRERVIGFSGVLDAG
RLAYYAS-KKLGV-SPASIL-PIVLGQHGE-SMFPVPSKSFV---H-GV--PL-----SR
LL-----T----------EDQLREVVEETVKAGARITELR-GF----SSNWGPGSGLAIM
AEAVKRD-AKR-SLIASVV-L------EG---E----YG-V-R-D-VPVEVPIVLGRR--
----GVLKVL--EV--ELTEE-ERQKFMQSVEAVKKLIS-SLPPAYLS------------
-------
>UNK_ACLO
------------------------------------------------------------
------------------------------------MKFSVIG-CGKVGATIAFTAMLK-
N--F----AHE-IVLVDV--NS--D-----KARGEMFDIMQ-CEAYEP--QTLF--HA--
---G--S------------YE--D-TA---GSDVVII-TAG-------------------
--------------------------IP-RR-H-D--EP---------RVLLLERNARLI
ADIVRQVVN-YS-PEC-ILFMVTNPLDV---MVQLAYEVSG---FPASRVIGMGTVLDTA
RYRAFLS-REFTV-NARDID-AYVIGEHGE-TMVPVASNIKI---K-GI--SL-----EQ
FPAYS-------------DKILTDIIDHVIATSGEVIA---LKG---GTVFAPAVSACIV
LEAIVHN-ASA-ILPVCTV--------NE---R----YG-------APLSLPTVIGKN--
----GAGTVF--DL--ALTKA-EKERLDASVANIKTYVD-ELHSAIK-------------
-------
>MDH_PSPU
------------------------------------------------------------
-----------------------------------------MG-AGMVGEAAAQIIARE-
E--L----CRE-LVLMDV--QG--E-----MAQGKALDVWQ-AAVESG-SDTRV--HG--
---G--A----------K-AE--M-LD---GSELVVI-TAG-------------------
--------------------------VP-RK-P-G--QS---------RQDVLSINLPIL
DGIMADIKL-HA-PTA-TVLVVSNPVDV---LTYRAWSLSG---LGRTKVFGQAGVLDTA
RMKCFIA-EQTGF-SARDIT-ALVLGGHGD-SMVPLMRYCQI---G-SV--PL-----SH
FL-----S----------SEQIEQIVERTRKGGGEILGLK-KLG---SACDAPGVAIAQM
VDAIANG-RNR-ILPAVAI-L------EG---E----YG-R-T-D-IAMGVPCVLAEE--
----GLARVI--EL--PLDAQ-EQAMFDQSADQVARDIA-EMKAL---------------
-------
>MDH_ENOF1
------------------------------------------------------------
------------------------MESGFVKQGITMNKITIVG-AGRVGETTAQMLAEA-
E--L----CRE-VMLVDI--RE--D-----APQGVALDVLQ-TSSFFR-FDTRV--SG--
---S--N----------D-PA--A-MA---GSDLIVV-TAG-------------------
--------------------------VP-RK-P-G--MS---------RSDVLEVNLGVI
DGIVDNALQ-YA-PQA-MMLVVSNPVDV---LTFRAWQRSG---WARGRVFGQAGVLDAS
RMASFIE-METGF-SSRDVT-TIVLGGHGD-SMVPLPRFCTI---N-GI--PI-----EH
FI-----S----------REKIDVIIERTRNGGAEILSLR-KNS---SAYDAPAAAITSM
IDAIANN-RRR-IMPTVAI-L------QG---E----YG-A-E-K-IAMGVPCVLSEV--
----GVELVV--DL--GLTAE-EMALFEASAAAVRADIA-RL------------------
-------
>MDH_NIOC
------------------------------------------------------------
---------------------------------MAIKKITIVG-AGRVGEATAQFLVKN-
E--L----CRE-LVLLDA--QE--G-----VAQGAALDIQQ-SAPLFD-FDARV--TG--
---S--T----------N-YE--L-IA---DSDLVVI-TAG-------------------
--------------------------KP-RK-P-G--MS---------RSDVLDSNLPII
TDIMNNVMR-FA-PQS-LVMIVTNPVDV---LTYHAWRHCG---WDRARVFGQAGVLDSA
RMASFIA-GETGL-SVKDIS-AMVLGGHGD-TMLPLIRYTTI---S-GI--PL-----TH
FL-----D----------QQVIEKIIERTRHGGFEILRLR-QTS---SAYDAPAAAIAGM
VDAIRHN-RKR-ILPCVAI-L------QG---E----YG-E-N-E-VAMGVPSVLGGD--
----GLERIV--EL--PLTEE-EQEQFKHSVEAIRTDLA-HLARA---------------
-------
>UNK_PLYO
------------------------------------------------------------
------------------------------MISVKHPKISILG-ASDIGCTLAHMICEK-
N--L-----GD-VVLHDF--RK--D-----LSKGRALDILH-TRPINR-SKINI--LG--
---T--S----------D-IT--D-IK---DSLVVVV-TIE-------------------
-------------------------VSE-RE-F-A--EFDEEDI----EKQVYTSNVKLL
KDVSKAIKK-HC-PHA-FVVVTTNPVDC---MAKVLQDYAN---IPSHKICGMAGVLHSA
RLRHNLA-EKLR------------------------------------------------
------------------------------------------------------------
------------------------------------------------------------
------------------------------------------------------------
-------
>MDH_PLYO1
------------------------------------------------------------
------------------------------------------------------------
---V--------------------N-----------------------------------
------------------------------------------------------------
--------------------------------P-G-------------------------
------------------------------------------------------------
-----------------DVQ-GFVIGAHGD-KMVPLPRYCCV---N-GI--PL-----CD
FT-----KKGAIT-----EKEISKIVEKTKNTSLELLDLI-PEG---SVCFAPSLAIVEI
IEAYLKD-LKR-VLVCSIH-L------NG---Q----YG---HKG-VFAGVPVVIGGK--
----GIEKII--EL--DLNTQ-EKELFDDSLKHISYLFD-NYKHESVVEEEPKPN-----
-------
>UNK_PLFA
------------------------------------------------------------
------------------------------MTSVKHPKISVLG-AGDIGCALAHMICEK-
N--L-----GD-VVLHDF--RK--D-----LPKGRALDILH-TRPLNR-SRINI--LG--
---T--N----------E-IT--D-IK---DSLVVVV-TIE-------------------
-------------------------VSE-RE-F-A--EFDEEDL----EKQVYTSNVKLL
KEVAKSLKK-HC-PQA-FVVVTTSPVDC---MAKVLQEHAN---IPPHKICGMAGVLHSA
RLRHNLA-EKLRV-NPGDVQ-GFVIGAHGD-KMVPLPRYCCV---N-GI--PL-----SD
FT-----KKGAIT-----EKEINQIVEKTRNTGFELLELL-PEG---SVCFAPSLAIVEI
IEAYLKD-LKR-VLVCSVL-L------NG---H----YG-H-K-G-VFAGIPVVIGGK--
----GIEKII--EL--DLNTQ-EKELFDDSLKHISYLFD-NYKHETVVDDENKPN-----
-------
>MDH_PLVI
------------------------------------------------------------
------------------------------MTSVKHPKISVLG-AGDIGCTLAHMICEK-
N--L-----GD-VVLHDF--RK--D-----LPKGRALDILH-TRPLNR-SRINI--LG--
---T--N----------E-IT--D-IK---DSLVVVV-TIE-------------------
-------------------------VSE-RE-F-A--EFDEEDI----ERQVYTSNVKLL
KEVSKSIKK-HC-PQA-FVVVTTNPVDC---MAKVLQENAN---IPSHKICGMAGVLHSA
RLRHNLA-EKLRV-NPGDVQ-GFVIGAHGD-KMVPLPRYCCV---N-GI--PL-----HD
FT-----KKGAIT-----EKEISQIVEKTRNTGLELLELL-PEG---SVCFAPSLAIVEI
IEAYLKD-LKR-VLVCSVP-L------NG---Q----YG-H-K-G-VFAGIPVVIGGK--
----GIEKII--EL--DLNAQ-EKELFDDSLKHISYLFE-NYKHEAVVEEEAKPN-----
-------
>UNK_PLKN
------------------------------------------------------------
------------------------------MTSVKHPKISVLG-AGDIGCTLAHMICEK-
N--L-----GD-VVLHDF--TK--D-----LPKGRALDILH-TRPLNR-SRINI--LG--
---T--N----------E-IT--D-IK---DSLVVVV-TIE-------------------
-------------------------VSE-RE-F-A--EFDEEDI----ERQVYTSNVKLL
KEVSKSIKK-HC-PQA-FVVVTTNPVDC---MAKVLQVHGN---IPSHKICGMAGVLHSA
RLRHNLA-EKLRV-NPGDVQ-GFVIGAHGD-KMVPLPRYCCV---N-GI--PL-----HD
FT-----KKGAIT-----EKEISQIVEKTRNTGLELLDLL-PEG---SVCFAPSLAIVEI
IEAYLKD-LKR-VLVCSVP-L------NG---Q----YG-H-K-G-VFAGVPVVIGGK--
----GIEKII--EL--DLNAQ-EKELFDDSLKHISYLFE-NYKHEAVVDEEAKPN-----
-------
>MDH_ARSP
------------------------------------------------------------
---------------------------------MGYKKVGIVG-IGNVGSSIAYNLALK-
N--I----CNK-ILLKDL--RE--D-----FTKAIALDISQ-AISSVN-SKTII--EA--
---V--H----------S-DE--K-FK---DCDIVII-TAG-------------------
--------------------------IA-RK-P-G--MS---------RDDLLFTNAKIM
NLIVQNVVK-YN-KDA-ILVIVSNPLDA---MVYSALKASN---FPRNKVLGMAGILDSS
RMAYFIK-EKIGY---KKIE-AMVLGGHGD-DMVPLIKETKV---D-GV--PL-----DE
VL-----N----------ENEIKNIIQKTRNGGIEIVKLL-QTG---SAYYAPAQATVLM
VESILKD-KKL-TYPCAIE-L------QG---E----YG-Y-E-N-VVTGVPIVLGKN--
----GAEEII--EK--KLSKQ-EKIDFNNSVNSVKTLIK-KLKENILNQ-----------
-------
>MDH_CABA
------------------------------------------------------------
---------------------------------MVGRRVGIVG-AGFVGATAAYSLTMT-
G--R----CHE-VVLYDI--NS--D-----LAKGKAIDIGQ-STSYSV-RGTIV--TA--
---A--E----------D-AK--D-LK---DCDIIVV-TAG-------------------
--------------------------VP-RK-S-D--MT---------RADLLMINAKIM
KDVVGNIMK-YS-PNA-IIICVSNPLDI---MTYVIHKMTG---WNRNRIIGMAGALDGA
RMAYQIN-QKVGY-GSGQTR-AMLIGDHGQ-NMIPLPEISAV---G-GV--PL-----DQ
IV-----T----------KEDMEDIIARTKDGGAEIVKYL-GT----SAYYAPGRAISVM
VEAILDD-SRI-VMPSSVM-L------DG---E----YG-Y-R-D-ITVGVPVVLGAN--
----GVEKII--EL--ELDEE-TKAKFKISVDSIQDGID-ILKENDFFV-----------
-------
>MDH_SUDE
------------------------------------------------------------
--------------------------------MNQGKRVGIIG-AGNVGATVAYSLAML-
G--S----CHE-IILRDN--KI--D-----VAKGKALDMSQ-AAAAVR-SHTIV--SV--
---A--E----------E-MA--D-LT---NCDVVVV-TAG-------------------
--------------------------SP-RL-P-G--MS---------RDDLLMINANIT
KDVIAGVAK-YS-PDA-IIIMVSNPLDA---MTYVALKESG---FDRSRVIGMAGILDSA
RMASFIQ-EKLGY-GGGQIR-ASVMGGHGD-DMVPLARYSTV---A-GV--PL-----TD
LM-----S----------TSEINEIVIRTRNGGAEIVGHL-KTG---SAYYAPAKATALM
VEAILKD-TKQ-IHPCAVF-L------EG---E----YG-H-S-D-VVSGVPVMLGAN--
----GAEKII--EI--SLDES-EKIMFEGSCNSVRTLID-TLNKNKFFDKGE--------
-------
>MDH_CAAB
------------------------------------------------------------
----------------------------------MLNKMAVIG-GGNIGGVLVQEIVKR-
R--L----ARE-VALVDV--KEP-D-----LAKGKCLDIAE-GTPVVH-SDIRA--VG--
---A--K----------T-YD--I-IK---DAELVIN-TAG-------------------
--------------------------VP-RT-V-R--PDGTIPT----REELLTTNLKIT
DLVSEGIQK-YC-PNA-MIISVANPLDA---IVYRLFMNLK---PSREKLVGMAGVLDSS
RYRYFVA-EEAGV-SVENVE-ALVLGGHGD-TMVPIRSACRI---A-GM--PV-----EK
FI-----S----------PEKLEAIETRTRKAGGEVVNLL-GTG---SAFVSPAWSALEM
AEAIIFD-KKK-IMAASAL-L------KG---E----YG-V-D-G-LFIGVPVILGKG--
----GVEKVI--EI--DMTDS-ERERFNKSIEAVRKTTN-EVIEMTK-------------
-------
>MDH_DESP
------------------------------------------------------------
-----------------------------------MPKISVIG-AGNVGATLAQRLIEK-
D--F-----AD-VVMLDV--VE--G-----IPQGKALDISQ-SASVLG-FRHTI--TG--
---S--N----------D-YA--Q-TA---GSEIVVI-TAG-------------------
--------------------------IA-RK-P-G--MT---------REELLAINQKIM
TDVVSNCLK-YS-PEA-TLVVVSNPVDT---MTYLAWKLSG---LPRKRVVGLSGVLDGG
RLATFVA-RELGV-NPSAVS-PCVMGEHGG-SMVVMSRFTLV---N-GK--PL-----SE
LV-----S----------PEKADELAKRAVNGGAEIVAFL-KTG---SAFYAPSASVAAM
VEAIFLG-SGK-VMNCAAV-L------DG---E----YG-L-R-N-IVLGVPVKLGKG--
----GIKEII--TL--PLDGQ-ENARLQASAEMVKVQIA-SLSL----------------
-------
>LDH_BABO
------------------------------------------------------------
---------------------MYKNILSTMAPVIKRNKISLIG-SGNIGGVMAYLAQLK-
E--L-----GD-VVLFDI--AP--K-----LGAAKALDIMH-ANAIYD-TSQNV--IG--
---T--T----------S-YE--D-IA---GSDVCII-TAG-------------------
--------------------------LA-KL-P-N--KSDDEWS----RDDLVAPNSKIM
FTIGENIKK-YA-PNA-FVICITNPLDV---MVKMLLKSTG---FPKNKVVGMGGLLDSS
RMCHYIA-DKLRV-NPRYVH-GSCIGGHGD-SMIPLTNHVTV---N-GI--PI-----QR
FI-----ERGEIT-----QAELDKIAERTIGSGMELVQLY-GNG---SAFFAPATAAIEM
ASAYLSD-KRS-VIVCSCY-L------EG---E----YG-H-N-D-VYLGTPAIIGAN--
----GIEKII--TL--KLSAE-EQAKLDASVKEIRRLEA-LVG-----------------
-------
>LDH_THPA
------------------------------------------------------------
----------------------MSG--------IRRKLISLIG-SGNIGGIMGYLSQLT-
E--L-----AD-TVFFDI--VP--N-----IGAGKSLDIMH-ANSIQG-KAYKC--KG--
---T--N----------N-YK--D-IA---GSDVCIV-TAG-------------------
--------------------------LA-KA-P-A--KSNEEWN----RDDLVAFNAKII
TEVAENIKK-YA-PKA-FVIVITNPMDV---MVHLMLKVTG---FSKNMVVGMGGLLDSS
RMNCYIA-EKLGV-NPKYVH-GSVIGAHGD-SMIPLVSRSTV---Y-GI--PI-----LD
FV-----EKGYLT-----HEDIKEIEERTITSAIEILKLY-GSG---SSYFAPATAAIEM
ASAYLND-KKS-VFPCSCY-L------EG---Q----YG-H-K-E-VYCGTPAVIGAN--
----GVEKVL--EL--KLTPQ-EQQKFNDSIKEIRRLES-LIK-----------------
-------
>LDH_THAN
------------------------------------------------------------
---------------------MARN--------NKRKLISLIG-SGNIGGIMGYLTQLT-
E--L-----AD-VNFFDI--VP--N-----IGAGKSLDIMH-ANSIQG-KAYKC--KG--
---T--N----------N-YE--D-IS---GSDVCIV-TAGNSYEENNSTKIAAPGKGAN
FTAMKCTMGKGANFTAMECTMGKGARLA-KA-P-T--KSNEEWN----RDDLVGYNSKII
RDVGENIKK-YA-PEA-FVIVITNPMDV---MVHLMLKVTG---FPKNMVVGMGGLLDSS
RMNCYIA-EKLGV-NPKYVH-GSVIGAHGD-SMIPLVSRSTV---Y-GI--PI-----LQ
FV-----EQGYIT-----MEDIKEIEERTVTSAFEILKLY-GSG---SSYFAPATAAIEM
ASSYLND-KKC-VFPCSCY-L------EG---Q----YG-H-R-D-IYCGTPAVIGAN--
----GVEKVF--EL--KLTPE-EQDKYDASIKEIKRLEA-LIK-----------------
-------
>LDH_PLCH
------------------------------------------------------------
--------------------------------MAPKAKIVLVG-SGMIGGVMATLIVQK-
N--L-----GD-VVMFDI--VK--D-----MPHGKALDTSH-TNVMAY-SNCQV--SG--
---S--N----------T-YD--D-LK---GADVVIV-TAG-------------------
--------------------------FT-KA-P-G--KSDKEWN----RDDLLPLNNKIM
IEIGGHIKK-HC-PHA-FIIVVTNPVDV---MVQLLHQHSG---VPKNKIVGLGGVLDTS
RLKYYIS-QKLNV-CPRDVN-AHIVGAHGN-KMVLLKRYITV---G-GI--PI-----QE
FI-----NNKKIS-----DQDLEAIFDRTINTALEIVNLH---A---SPYVAPAAAIIEM
AESYIRD-LRK-VLICSTL-L------EG---Q----YG-H-K-D-IFAGTPLVIGGN--
----GVEQVI--EL--QLNAD-EKKKFDEAVAETSRMKA-LV------------------
-------
>LDH_PLFA
------------------------------------------------------------
------------------------------------------------------------
---L-----GD-VVLFDI--VK--N-----MPHGKALDTSH-TNVMAY-SNCKV--SG--
---S-------------NTYD--D-LA---GADVVIV-TAG-------------------
--------------------------FT-KA-P-G--KSDKEWN----RDDLLPLNNKIM
IEIGGHIKK-NC-PNA-FIIVVTNPVDV---MVQLLHQHSG---VPKNKIIGLGGVLDTS
RLKYYIS-QKLNV-CPRDVN-AHIVGAHGN-KMVLLKRYITV---G-GI--PL-----QE
FI----------------------------------------------------------
--------NNK---------L----------------IS---------------------
------------------------------------------------------------
-------
>LDH_PLYO
------------------------------------------------------------
--------------------------------MAPKAKIVLVG-SGMIGGVMATLIVQK-
N--L-----GD-VVLFDI--VK--N-----MPHGKALDTSH-TNVMAY-SNCKV--SG--
---S--N----------T-YD--D-LK---DADVVIV-TAG-------------------
--------------------------FT-KA-P-G--KSDKEWN----RDDLLPLNNKIM
IEIGGHIKN-NC-PNA-FIIVVTNPVDV---MVQLLHQHSG---VPKNKIVGLGGVLDTS
RLKYYIS-QKLNV-CPRDVN-AHIVGAHGN-KMVLLKRYITV---G-GI--PL-----QE
FI-----NNKKIT-----DQELDAIFDRTVNTALEIVNLH---A---SPYVAPAAAIIEM
AESYIRD-LRK-VLICSTL-L------EG---Q----YG-H-K-D-IFAGTPLVIGGN--
----GVEQVI--EL--QLNAD-EKKKFDEAVAETSRMKA-LI------------------
-------
>LDH_PLKN
------------------------------------------------------------
----------------------------------------VTG-----------------
S-------------------NS--------------------------------------
-------------------YE--D-LE---GADVVIV-TAG-------------------
--------------------------FT-KA-P-G--KSDKEWN----RDDLLPLNNKIM
IEIGGHIKK-LC-PNA-FIIVVTNPVDV---MVQLLFEHSG---VPKNKIIGLGGVLDTS
RLKYYLS-QKLNV-CPRDVN-------------------------------AL-------
------------------------------------------------------------
--------------------I---------------------------------------
------------------------------------------------------------
-------
>LDH_PLVI
------------------------------------------------------------
--------------------------------MTPKPKIVLVG-SGMIGGVRATLIVQK-
N--L-----WD-VVMFDV--VK--N-----MPQGKALDMSH-SNVMAY-SNCKV--TG--
---S--N----------S-YD--D-LK---GADVVIV-TAG-------------------
--------------------------FT-KA-P-G--KGNKEWN----RDDLLPLNNKIM
IEIGGHIKN-LC-PNA-FIIVVTNPVDV---MVQLLFEHSG---VPKNKIIGLGGVLDTS
RLKYYIS-QKLNV-CPRDVN-ALIVGAHGN-KIVLLKRYITV---G-GI--PL-----QE
FI-----NNKKIT-----DEEVEGIFDRTVNTASEIVNLL---A---SPYVAPAAAIIEM
AESYLKD-IKK-VLVCSTL-L------EG---Q----YG-H-S-N-IFGGTPLVIGGT--
----GVEQVI--EL--QLNAE-EKTKFDEAVAETKRMKA-LI------------------
-------
>LDH_PLVI1
------------------------------------------------------------
---------------------------------------VLVG-SGMIGGVMATLIVQK-
N--L-----GD-VVMFDV--VK--N-----MPQGKALDTSH-SNVMAY-SNCKV--TG--
---S--N----------S-YD--D-LK---GADVVIV-TAG-------------------
--------------------------FT-KA-P-G--KSDKEWN----RDDLLPLNNKIM
IEIGGHIKN-LC-PNA-FIIVVTNPVDV---MVQLLFEHSG---VPKNKIIGLGGVLDTS
RLKYYIS-QKLNV-CPRDVN-ALIVGAHGN-KMVLLKRYITV---G-GI--PL-----QE
FI-----NNKKIT-----DEEVEGIFDRTVNTALEIVNLL---A---SPYVAPAAAIIEM
AESYLKD-IKK-VLVCSTL-L------EG---Q----YG-H-S-N-IFGGTPLVIGGT--
----GVEQVI--EL--QLNAE-EKTKFDEAV-----------------------------
-------
>LDH_PLMA1
------------------------------------------------------------
---------------------------------------VLVG-SGMIGGVMATLIVQK-
N--L-----GD-VVMFDI--VK--N-----MPYGKALDTSH-MNVMAY-SNCKV--TG--
---S--N----------S-YE--D-LK---GADVVIV-TAG-------------------
--------------------------FT-KV-P-G--KSDKEWN----RDDLLPLNNKIM
IEIGGHVKN-YC-PNA-FIIVVTNPVDV---MVQLLHKHSG---VPKNKIVGLGGVLDTS
RLKYYIS-QKLNV-CPRDVN-ALIVAAHGN-KMVPLKRYITV---G-GI--PL-----QE
FI-----NNKKIT-----DAELDAIFDRTVNTALEIVNLH---A---SPYVAPAAAIIEM
AESYIKD-LKK-VLICSTL-L------EG---Q----YG-H-S-D-IFGGTPLVLGAN--
----GVEQVI--EL--QLNSE-EKKKFDEAI-----------------------------
-------
>LDH_PLOV
------------------------------------------------------------
---------------------------------------VLVG-SGMIGGVMATLIVQK-
N--L-----GD-VVMFDI--VK--N-----MPLGKALDTSH-TNVMAY-SNCQV--TG--
---S--N----------T-YE--D-LK---GADVVIV-TAG-------------------
--------------------------FT-KA-P-G--KSDKEWN----RDDLLPLNNKIM
IEIGGHIKN-YC-PNA-FIIVVTNPADV---MVQLLHQHSG---VSKNKIVGLGGVLDTS
RLKYYIS-QKLNV-CPRDVN-AHIVGAHGN-KMVVLKRYITV---G-GI--PL-----QE
FI-----NNKKIT-----DAELDAIFDRTVNTALEIVNYH---A---SPYVAPAAAIIEM
AESYLKD-LKK-VLICSTL-L------EG---Q----YG-H-T-G-VFGGTPLVLGCN--
----GVEQVF--EL--QLNAE-EKKMFDDAI-----------------------------
-------
>LDH_TOGO
------------------------------------------------------------
---------------------------MAPALVQRRKKVAMIG-SGMIGGTMGYLCALR-
E--L-----AD-VVLYDV--VK--G-----MPEGKALDLSH-VTSVVD-TNVSV--RA--
---E--Y----------S-YE-AA-LT---GADCVIV-TAG-------------------
--------------------------LT-KV-P-G--KPDSEWS----RNDLLPFNSKII
REIGQNIKK-YC-PKT-FIIVVTNPLDC---MVKVMCEASG---VPTNMICGMACMLDSG
RFRRYVA-DALSV-SPRDVQ-ATVIGTHGD-CMVPLVRYITV---N-GY--PI-----QK
FI-----KDGVVT-----EKQLEEIAEHTKVSGGEIVRFL-GQG---SAYYAPAASAVAM
ATSFLND-EKR-VIPCSVY-C------NG---E----YG-L-K-D-MFIGLPAVIGGA--
----GIERVI--EL--ELNEE-EKKQFQKSVDDVMALNK-AVAALQA-------------
-------
>MDH_NECA2
------------------------------------------------------------
---------------------------MAPERVQKRKKVAMVG-SGMIGGTMGYLCALR-
E--L-----AD-VVLYDV--VK--G-----MPEGKALDLSH-VTSVVD-TNVSV--RA--
---E--H----------S-YE-AA-LT---GADCVIV-TAG-------------------
--------------------------LT-KV-P-G--KPDSEWS----RNDLLPFNSKII
REIGQNIKK-YC-PKT-FIIVVTNPLDC---MVKVMLEASG---VPTNMICGMACMLDSG
RFRRYVA-DALSV-SPRDVQ-ATVIGTHGD-CMVPLVRYITV---N-GY--PI-----QK
FI-----QDGIVT-----EQQLKEIAEHTKVSGGEIVRFL-GQG---SAYYAPAASAVAM
ATSFLND-EKR-VIPCSVY-C------KG---E----YG-L-K-D-MFIGLPAVIGGA--
----GIERVI--EL--ELNEE-EKEQFQKSVDDVVALNK-AVAELQA-------------
-------
>LDH_TOXGO
------------------------------------------------------------
----------------------------MTGTVSRRKKIAMIG-SGMIGGTMGYLCVLR-
E--L-----AD-VVLFDV--VT--G-----MPEGKALDDSQ-ATSIAD-TNVSV--TS--
---A--N----------Q-YE--K-IA---GSDVVII-TAG-------------------
--------------------------LT-KV-P-G--KSDKEWS----RNDLLPFNAKII
REVAQGVKK-YC-PLA-FVIVVTNPLDC---MVKCFHEASG---LPKNMVCGMANVLDSA
RFRRFIA-DQLEI-SPRDIQ-ATVIGTHGD-HMLPLARYVTV---S-GF--PL-----RE
FI-----KKGKMT-----EAKLAEIVERTKKAGGEIVRLL-GQG---SAYYAPALSAITM
AQAFLKD-EKR-VLPCSVY-C------QG---E----YG-L-H-D-MFIGLPAVIGGG--
----GIEQVI--EL--ELTHE-EQECFRKSVDDVVELNK-SLAALG--------------
-------
>MDH_NECA1
------------------------------------------------------------
----------------------------MVNTVSRRKKISMIG-SGMIGGTMGYLCALR-
E--L-----AD-VVLFDV--VK--G-----MPEGKALDDSQ-ATSIAD-TNVSV--TS--
---T--N----------T-YD--K-IA---GSDVVIV-TAG-------------------
--------------------------LT-KV-P-G--KADKEWS----RNDLLPFNAKII
REVAAGVKK-YC-PNA-FIIVVTNPLDC---MVKCFYEASG---VPKNMVCGMANVLDSA
RFRRFIA-DELHI-SPRDIQ-ATVIGTHGD-HMLPLARYVTV---N-GF--PI-----RE
FI-----KKGRMS-----EAKLAEIVERTKNAGGEIVRLL-GQG---SAYYAPSLSAIAM
AQAFLKD-EKR-VLPCSVY-C------EG---E----YG-L-R-D-MFIGLPAVIGGG--
----GIEQVI--EL--ELTPQ-EREFFQKSVEDVQKLNK-GLAALG--------------
-------
>LDH_EITE
------------------------------------------------------------
---------------------------MAVFEKVRRPKIALVG-SGMIGGTMGFLCSLR-
E--L-----GD-VVLFDV--VP--N-----MPAGKALDLCH-TAAVAD-NGVRV--QG--
---A--N----------S-YA--S-LE---GADVVII-TAG-------------------
--------------------------IT-KA-A-G--KSDQEWS----RKDLLPVNVKIL
REVGAAIKQ-FC-PHA-FVINITNPLDV---MVAALREAAG---LPAARVCGMAGVLDSA
RFRRLLA-DRLGV-SPRDVQ-AMVLGVHGD-NMVPLSRFATV---N-GV--PL-----GE
LA-----RQGWIS-----EAEIREVERQTRAAGGDIVRLL-GQG---SAYFAPGAAAVAM
AEAYLKD-QKR-VFVCSCY-L------EG---P----YG-V-R-G-HCLGVPCVVGAG--
----GVERVI--EL--PLDAR-EAQLLQASIDEVREMHR-QLAAADAAAE----------
-------
>LDH_EIAC
------------------------------------------------------------
---------------------------MAVFEKNTRPKIAMVG-SGMIGGTMAFLCSLR-
E--L-----GD-VVLFDV--VP--N-----MPMGKAMDISH-NSSVVD-TGITV--YG--
---S--N----------S-YE--C-LK---GADVVII-TAG-------------------
--------------------------IT-KI-P-G--KSDKEWS----RMDLLPVNIKIM
REVGAAIKS-YC-PNA-FVINITNPLDV---MVAALQESSG---LPHHRICGMAGMLDSS
RFRRMIA-DKLEV-SPRDVQ-GMVIGVHGD-HMVPLSRYATV---N-GI--PL-----SE
FV-----KKGWIK-----QEEVDDIVQKTKVAGGEIVRLL-GQG---SAYYAPGASAIQM
AESYLKD-RKR-VMVCSCY-L------QG---Q----YG-V-Q-N-HYLGVPCVIGGR--
----GVEKII--EL--ELTAQ-ERQELQGSIDEVKEMQK-AIAALDASK-----------
-------
>LDH_EIMA
------------------------------------------------------------
---------------------------MAVFEQNKRPKIALVG-SGMIGGTMAFLCSLK-
E--L-----GD-VVLFDV--VP--N-----MPMGKAMDLCH-NSSVVD-NGITV--YG--
---S--N----------S-YE--C-LT---NADVVII-TAG-------------------
--------------------------IT-KI-P-G--KSDKEWS----RMDLLPVNIKIM
REVGGAIKK-YC-PNA-FIINITNPLDV---MVAAVQEAAN---VPKHMICGMAGMLDSS
RLRRMIA-DCLHV-SPHDVQ-GMVIGVHGD-NMLPLMRYITI---N-GI--PI-----QE
FI-----NKGLIN-----KEEINNIYNKTKQAGGDIVRLL-GQG---SAYYAPGTSAILM
AESYLKD-KKR-LFVSSCY-L------NG---Q----YN-V-N-N-HYLGVPCIIGGK--
----GIEQII--EL--DLNQE-EKKLLQGSIDEVLEMQK-AIAALDAGK-----------
-------
>MDH_UNMA
------------------------------------------------------------
-------------------------------MASNRKKIAVIG-AGNVGATCAFVLAQM-
K-------IAD-IVMLDI--YE--G-----FAKGKALDMSQ-NGQVLN-YDGAI--TG--
---T-AN------------YE--D-IA---GAEVVVV-TSG-------------------
--------------------------FP-RQ-P-G--MT---------REDLIAKNAGIV
QQVGEGIRD-HA-PDA-TIIMVTNPLDL---MTYHMQKVTG---FPANRVCGQAGVLDSA
RMTHFVA-KAVGC-SEEDVQ-AMVLGGHGD-TMVPLPRFTTV---G-GI--AI-----TH
LLD---------------AETIDAICKRTASGGGEIVKLL-ERG---SAFYAPGSAAAIM
AEAVLND-RKR-LIPASAH-L------TG---Q----YG---LDD-VYIGVPVILGAG--
----GIERIL--EL--ELSEE-ELSSLQGSGNFYKSQLSELLGY----------------
-------
>MDH_MEFU
------------------------------------------------------------
------------------------------------MKISVIG-AGNVGATCANVLALK-
N--F----ATE-VVLLDV--KP--G-----VSEGKAMDMMQ-TAQMMH-IDTKI--IG--
---V--TAPMDDASKADEAYK--A-TE---NSDVVVI-TSG-------------------
--------------------------IP-RK-P-G--MS---------RTDLIGVNSKIV
KGVMDQALK-HS-PEA-VFIIVSNPVDT---LTYLALKDSG---LPRNRVIGMSGLLDGS
RFEYYLA-QAIGC-PVRDIN-AMVIGAHGD-LMVPLTRFASY---K-GR--PV-----TE
LLS---------------EEKLAEIEHATQVGGGTLTSLL-GT----SAWYAPGTTAATM
AEAIAKD-SGL-TISSICY-L------DG---E----YG---EHD-VCAGVPAVLGKG--
----GIKEIT--VL--DLNEK-EQAMFDASVGSARETNA-KLAEALK-------------
-------
>MDH_PSTO
------------------------------------------------------------
------------------------------------MKITVVG-AGAVGASCAEYIAIK-
D--F----ASE-VVLLDI--KE--G-----FAEGKAMDLMQ-TATLND-FDTKI--TG--
---T--T----------GDYS--K-TK---DSQVAVI-TSG-------------------
--------------------------IP-RK-P-G--MT---------REELIGINAGIV
KDVATQLVK-HS-PDV-TIIVVSNPMDT---MTYLAHKELG---LPKNRIIGMGGALDSA
RFKYRLS-EALGC-PGSDVE-GMVIGGHSDTGMLPLTRLATR---N-SV--RV-----TE
FL-----S----------EERLNQVSEDTKVGGATLTKLL-GT----SAWYAPGAAVSSL
VQSIVCD-QKK-MFPCSTL-L------DG---E----YG-L-K-D-LCIGVPVIIGKN--
----GIEKIV--EI--DLNDA-EKEKLKESAEAVRKTNG-LLE-----------------
-------
>MDH_SARU
------------------------------------------------------------
------------------------------------MKVTVIG-AGNVGATVAECVARQ-
D--V----AKE-VVMVDI--KD--G-----MPQGKALDMRE-SSPIHG-FDTRV--TG--
---T--N----------D-YG--P-TE---DSDVCII-TAG-------------------
--------------------------LP-RS-P-G--MS---------RDDLLAKNTEIV
GGVTEQFVE-GS-PDS-TIIVVANPLDV---MTYVAYEASG---FPTNRVMGMAGVLDTG
RFRSFIA-EELDV-SVRDVQ-ALLMGGHGD-TMVPLPRYTTV---G-GI--PV-----PQ
LID---------------DARIEEIVERTKGAGGEIVDLM-GT----SAWYAPGAAAAEM
TEAILKD-NKR-ILPCAAY-C------DG---E----YG---LDD-LFIGVPVKLGAG--
----GVEEVI--EV--DLDAD-EKAQLKTSAGHVHSNLD-DLQRLRDEGKIG--------
-------
>MDH_BLSP
------------------------------------------------------------
------------------------------------MKITIIG-AGNIGASCASLLAKI-
D--I----VEE-IVLLDI--KE--K-----LAEGKSLDISQ-MLPLVG-SNTHV--IG--
---ITND------------YS--K-SK---NSEIIII-TCG-------------------
--------------------------FP-RK-P-G--MS---------RDDLVNINAKII
HTVTKKSIY-FS-PNA-KFIIVSNPLDV---MTYVCYKTAK---IDSSRVMGMAGILDST
RYRFFLS-KELNC-SPHDIQ-TLLLGGHGE-TMVPLYRYTSI---S-GI--PI-----IE
FLS---------------KEKNQIIIEKTKNGGGEIVNLL-GT----SAWIAPSASVVNM
VKAIIKN-SKR-ILSCSVF-L------NG---E----YN---LKN-VYLGVPVVLGKY--
----GIEKII--EL--QLNKE-EMLLLKNSANHIKNMIK-KLNNINL-------------
-------
>MDH_ODLA
------------------------------------------------------------
------------------------------------MKVTVVG-AGNVGATCANCIAQK-
D--I----VNE-VVLLDI--KE--G-----VSEGKSLDMWQ-TAPINM-YDTRI--KG--
---VTND------------YA--A-TQ---DSEVVVI-TSG-------------------
--------------------------LP-RK-P-G--MS---------RDDLISTNAGIV
KSVTENIIK-HS-PKA-KIIIVSNPLDV---MCYCAYLTAK---IDSSRVFGMAGILDTA
RYKAFLA-EALNV-SPKDIQ-ALLLGGHGD-TMVPLPRYTTV---A-GI--PV-----TE
LID---------------EEKLNAIIERTKVGGGELVKLM-GT----SAWYAPGAAAAQM
VEAIVRN-SRR-VFPVCAM-L------NG---E----YG---MKD-IYLGVPVILGKN--
----GIEKIV--EV--KLNED-ERQLLEKSAGAVKSVMK-VLDDMKMF------------
-------
>MDH_AQAE
------------------------------------------------------------
-----------------------MKGKLINSFLMKKPKISVIG-AGKVGENVAYLLTIL-
G--L-----GD-VYLFAR--YKK-G---LEPAKAKALDLKQ-MAVLMD-IDINV--KG--
ISYD--K----------EGFE--E-LK---GSDIVVI-TAG-------------------
--------------------------IP-RR-E-G--MS---------REDLLYENLKIL
KKFTDAIKE-YA-KDS-IIIVVSNPVDT---LTYATIKLTG---FEPRRVIGMAGVLDSA
RFKNFVK-EKIGI-SNADIR-TLVLGTHGD-LMVPVTSHSFI---G-DK--PI-----EE
VF-----S----------ASEIDELIEKTRKGGAQIVSLM-GT----SAYYAPAASVVIM
VESIIND-RKR-VMPCSVY-V------EG---EAAKHYE-I-E-G-VCIGLPVVLGKK--
----GVEDFE--LV--NLSGY-EKRELLRSAKTLKEMVS-LADKLLNEL-----------
-------
>UNK_FRSY
------------------------------------------------------------
----------------------------------MGGKVTVVG-AGFYGSTTAQRLAEY-
D--I----FDT-VVLTDI--IE--G-----KPQGLALDLNQ-SRPIEG-FETTV--VG--
---T-------------NDYA--D-TE---GSDVVVI-TAG-------------------
--------------------------LP-RK-P-G--MS---------RLDLIEVNAKIV
RQVSENIAK-TS-PEA-VVIVVSNPLDE---MTALASNVLG---FPRSRVIGQAGLLDTA
RFTNFVA-VELGV-PVKSVR-TLTLGSHGD-TMVPVPSHSTV---D-GK--PL-----AD
LLP---------------ADKIEELVTRTRNGGAEVVALL-KTG---SAYYAPSAAAARM
VKAVAED-SGA-VIPACAW-V------DG---E----FG---IAG-VYLGVPAEIGRG--
----GVKKVV--EI--DLSDQ-EKAALVTAAEAVRAKQA-DVANL---------------
-------
>MDH_THYE
------------------------------------------------------------
----------------------------------MRKKLGIVG-AGNVGATLALFAVNS-
G--L-----AD-VVLYDI--VE--G-----MPQGKALDILQ-NTAVIG-IKANI--SG--
---T--N----------N-LD--D-LA---GSDIVVI-TAG-------------------
--------------------------LA-RK-P-G--MR---------RKDLLMANAEIV
GNIVNKLAP-IC-PDT-NYIVVTNPMDV---MAYVTMVISG---TKRQKVLGMGGILDSS
RFKTFIS-MELGV-SPKDIE-TTVLGGHGL-YMVPLVRFTTV---K-GI--PL-----SK
WL-----P----------QDKIESLVQRTREGGAEIVSLL-KTG---SAYYAPAQSTFEM
VKAILLD-EKR-ILPCSVY-L------DG---E----YG-A-K-D-VFNGVPVVLGKQ--
----GLEKIV--EL--ELTEE-EKQAFENSTEEVKNMIK-ILKEEGRI------------
-------
>MDH_CRMU
------------------------------------------------------------
--------------------------------MTQRRRIAVIG-SGQIGANVAYIAIKD-
N--I-----AD-VVLFDI--IE--G-----IPQGKALDITH-SATIFG-SSSKV--IG--
---T--N----------N-YA--D-IE---GCDVVVI-TAS-------------------
--------------------------VS-GR-P-K--DD---------RSELMFNNARIL
DSVAEGVKT-YC-PNA-FVICITNPLDV---MVAYFQKASG---LPQNRVCGMAGVLDTS
RFRTLIA-EYFGV-NTSDVS-ANVIGGHGD-TMVPVISSISV---G-GV--PI-----SS
FI-----KQGLIG-----QPQLDEIVKKTRIAWKEIADLL-RNA---TAFFAPAAAAVSM
ARAYLND-EKS-IIPCSAY-C------ED---S----YG-V-K-G-IYMGVPTVIGRN--
----GIERII--EL--DLTPI-ERKWLVESISSVSNLCD-VLEKRSAMGA----------
-------
>MDH_GOPA
------------------------------------------------------------
-----------------------------------MPKVTIVG-AGNVGATAAHIIASK-
N--L-----AD-VVLIDV--AE--G-----LPQGKALDMMH-MRSVEK-FTVHV--TG--
---T--N----------D-YA--D-TR---DSDVVVI-TAG-------------------
--------------------------IA-RK-P-G--MT---------REDLLGVNAGIM
KSVIGQAKE-AS-PNA-VFICVTNPLDV---MTTLAFRESG---LPAERLMGMGGVLDSS
RLSFAVC-EKLGC-EPAAVE-AWAVGAHGE-GMVCWPRFTTV---D-GT--PI-----TE
LM-----D----------EAAVAEVVQRCVKGGAEVVAHL-KTG---SAYYAPGASIAKM
VEAILGD-THE-IMSVCAH-I------DG---Q----YG-I-D-D-LYMNVPVRLGRD--
----GVEEVV--EF--DLDDE-ELAALRASADSVRAGLA-NLPE----------------
-------
>MDH_THAL
------------------------------------------------------------
--------------------------------MKMRKVVSVVG-AGNVGEHTASLLAIR-
G--L-----VD-VRMFDL--PKRDGERLIEPVKGKALDIQQ-MLSALN-IDGRV--EGYT
VSPE--G----------DGYE--A-LE---GSDIVII-TAG-------------------
--------------------------FP-RR-P-G--MS---------REDLLDKNIGVL
QVITSKIKQ-YA-KDA-IVIVVTNPVDL---MTYAAYRMLG---FPKERVIGMAGVLDSA
RFKTFIS-REIKV-SPQDIH-AYVIGGHGD-EMVPLISISNV---G-GI--PL-----KD
ML-----S----------KEKLNELIKRTQFGGGEIVDLM-GT----SAYHAPAASIVEM
VEAIVTD-NKR-ILPCSVY-L------EG---ETGEYYG-V-E-G-FCVGVPVKLGNC--
----GVEDII--KI--PMLPE-EREMWQRSVESVRRNVK-TVEELLNARSAV--------
-------
>MDH_PITO
------------------------------------------------------------
---------------------------------MARSKISVIG-AGAVGATVAQTLAIR-
Q--T-----GD-IYIFDI--VD--G-----LAEGKALDILE-GAPHWG-YDLDI--KGFC
TADE--S----------K-YA--E-MK---GSDVIVV-TAG-------------------
--------------------------LA-RK-P-G--MS---------RDDLLLKNIGIM
KSVGEAIKK-YS-PES-KIVVVTNPADI---MAYAIYKASG---ISPERIIGLGGSLDST
RFRTFLA-QELNV-SFEDVN-AFVIGGHGD-DMVPFIRYSNV---S-GI--PI-----ED
LL-----P----------REKIDEIVKRTRFGGGEIVNLY-KTG---SAFYAPGISIAVM
VESIVND-RKR-VIPCAAY-I------TG---EHSKTYL-V-N-N-LFIGVPIKIGKN--
----GVEKIY--DL--KFNED-ELEAWKKSVESVKKNSA-IADDYFAKNQ----------
-------
>MDH_LEFE
------------------------------------------------------------
-----------------------------MRIVKKRRKVSIIG-AGNVGATTAQKIVEN-
G--L-----AD-VVLLDI--RD--G-----VAQGKSLDILE-AGPLMG-FDTRI--VG--
---T--G----------H-YE--E-IA---DSSVVVV-TAG-------------------
--------------------------FS-RK-P-G--MS---------RDDLLHKNGEII
RDVAHNIRK-FA-PDS-IIIPVTNPMDL---MAYVLWRVTG---FPRERVIGMGGALDSS
RFAYFLS-EETRT-SVSNIH-SLVMGGHGD-QMVPLLDFSTI---A-GV--PV-----RK
II-----P----------SDRLEAIVTRTRNGGAEIVHLM-KDS---SAYFAPAAAIYSM
IESILHD-RHR-IIPSSVL-L------EG---E----YG-I-R-G-AFVGVPVRLGNQ--
----GLEEII--QL--PLSAE-ESSQLAHSAAVIAEGIS-ALNRLFNNFSE---------
-------
>MDH_GLVI
------------------------------------------------------------
----------------------MAARS------CRESKVSILG-AGNVGSALAQRLIQG-
N--V-----AD-VVLLDI--VE--G-----RPQGITLDLLE-ACGVEG-HTCRI--TG--
---T--N----------D-YA--Q-TA---GSDVLVV-AAG-------------------
--------------------------FA-RQ-P-G--MS---------RDDLLLTNTRIV
FEVTQKAVA-HS-PEA-TVVVVTNPLDA---MSHVAWRASG---LVPERVMGMAGVLDAA
RFETFIA-WELGF-SVRDIR-AMVLGGHGD-LMVPLPRYTTI---S-GV--PL-----TQ
LL-----S----------SARIDALIERTRTGGAEIVHLL-KRG---GAYYAPAAAAARM
IETLLGD-ERR-LLPVAAY-L------SG---E----YG-L-R-N-IHMGVPVILSRH--
----GVERVV--EL--TLETE-EKAALYRSAHTIRASLD-QIAHLMPANQPPSAV-----
-------
>UNK_ANVA
------------------------------------------------------------
----------------------MSSSPDSPPILHRLPRVAIIG-AGRVGSTLAQRIAEK-
N--L-----AD-VVLLDI--VE--G-----MPQGLALDLLE-ARGIEL-HNRQI--IG--
---T--N----------N-YA--D-TS---GSQIVVI-TAG-------------------
--------------------------FP-RK-P-G--MS---------RDDLLRTNAKIV
VEAAKQAIA-YS-PCA-IFIVVTNPLDV---MTYLAWEATG---LPRNRIMGMAGVLDSA
RFETFIA-LELGV-LPADVK-AMVLGSHGD-LMVPLSRHATV---N-GI--PI-----TE
LL-----D----------AATIERLVERTRNGGAEIVELM-QTG---GAFFAPASATSLM
VESILLN-QSR-LLPVSVY-L------QG---E----YG-L-K-D-VVIGVPCRLGLN--
----GIESVI--EL--NLSDS-EREALQTSAQSVQKNIE-RWHSTQHS------------
-------
>MDH_MEBA
------------------------------------------------------------
-----------------------------------MAKISVIG-AGNVGATTVQRLAEL-
E--L-----GE-IVMTDI--VE--G-----LPQGKALDLIQ-AGAIKG-YDTSI--IG--
---T--N----------D-YA--E-IV---DSDLVII-TAG-------------------
--------------------------IA-RK-P-G--MT---------REDLIKTNSKII
AEVSRNIAK-YA-PDS-IVINVTNPLDI---ITYIAMKSTG---FETKKVFGMSGVLDSG
RFASFIA-EELKC-SKKDVQ-AMVIGGHGD-LMVPLPQYTTV---S-GV--PL-----TD
LL-----P----------GDRIARLVERTVNGGAEIVELL-KQG---SAFYAPSAAIVSM
AEAVIKN-SKR-ILPASAY-L------EG---H----YG-Q-E-G-IYFGVPVKLGAS--
----GVEEIL--EL--KLDES-QYETLRKSSETIRNTIS-QLEI----------------
-------
>MDH_CRMU1
------------------------------------------------------------
-------------------------------MTTNKKKISIIG-AGQIGSTIALLLGQK-
N--L-----GD-IFLFDI--IE--G-----MPQGKALDLIH-CMSVIN-SPTYI--TG--
---T--N----------E-YS--D-LQ---DSDVVII-TAG-------------------
--------------------------VP-RK-P-N--MT---------RSDLLSINAKII
SSVAENIKE-FC-PNS-FVICITNPLDA---MVYYFKEKSG---FASNMVCGMAGVLDSS
RFKCHLS-QKLGV-RPNDIS-AIVIGGHGD-RMIPMRSSITV---G-GL--AL-----SN
FI-----RDGQIT-----NDELDAIIKRTAFAGGEILDLL-KTS---SAFFAPAASAVAM
VEAYIKD-SKA-LLVCSAE-P------NG---E----YG-V-K-G-LFVGVPVIIGSR--
----GVEKVV--EV--EMSGS-EEQLFKDSIESIKELLE-TMKSLNL-------------
-------
>MDH_CRHO
------------------------------------------------------------
----------------------------------MRKKISIIG-AGQIGSTIALLLGQK-
D--L-----GD-VYMFDI--IE--G-----VPQGKALDLNH-CMALIG-SPAKI--FG--
---E--N----------N-YE--H-LQ---NSDVVII-TAG-------------------
--------------------------VP-RK-P-N--MT---------RSDLLTVNAKIV
GSVAENVGK-YC-PNA-FVICITNPLDA---MVYYFKEKSG---IPANKVCGMSGVLDSA
RFRCNLS-RALGV-KPSDVS-AIVVGGHGD-EMIPLTSSVTI---G-GI--LL-----SD
FV-----EQGKIT-----HSQIDEIIKKTAFGGGEIVELL-KTG---SAFYAPAASAVAM
AQAYLKD-SKS-VLVCSTY-L------TG---Q----YN-V-N-N-LFVGVPVVIGKN--
----GVEDVV--IV--NLSDD-EKSLFSKSVESIQNLVQ-DLKSLNI-------------
-------
>MDH_CHCH
------------------------------------------------------------
------------------------------------MKITVIG-AGNVGATAALKIAEK-
Q--F----ANE-VVLIDV--VE--G-----IPQGKALDMYE-SGAVSL-FDTRV--IG--
---S--N----------D-YK--D-SA---DSDIILI-TAG-------------------
--------------------------LA-RK-P-G--MT---------REDLLMKNAAII
KEVTSQVMK-YS-TNP-IIVMVSNPVDI---MTYVAHRVSG---LPKERVIGMGGVLDTA
RYKNFIA-ETLNI-SMQDIS-ALVLGGHGD-AMVPVVNYTNV---A-GI--PL-----TE
LL-----P----------LDIIDGLVERTRNGGIEIVNYL-KSG---SAYYAPAASTVEM
IEAIARD-RKR-ILPCTTL-L------DG---Q----YG-I-N-S-VFCGVPVKLGKN--
----GIEQVL--EI--NLSAP-ERSALQRSADIVEKNCK-MLESLFA-------------
-------
>MDH_NERI
------------------------------------------------------------
------------------------------------MKVSLIG-AGNIGGTLAYLIASK-
K--L----ASE-VELIDV--NG--D-----LARGKALDVSQ-ALPLIG-YTMKV--NG--
---S--A----------N-ME--R-IK---GSSVIII-TAG-------------------
--------------------------IP-RK-P-G--MT---------REELIDVNAVVM
KEVGEKIKK-FA-PKA-FVIVVTNPLDV---MVWVLYKAAE---ISSDKIVGMAGVLDAS
RMNLFLA-QELGV-SVADVK-SLVLGSHGD-SMVPLFRHSTV---S-GM--SL-----PE
LV-----SAGLIT-----KDKVDSIIERTRNGGAEIVALL-KTG---SAYYTPAASALEM
AEAYLLD-QKK-TLVCSVM-M------KG---R----YG-A-EDD-VFSGIPVVIGSG--
----GVERVI--EL--DLSPD-ERRMFENSLAATRKLVL-EARKYF--------------
-------
>MDH_NESE
------------------------------------------------------------
------------------------------------MKVSLIG-AGNIGGTLAYLIASK-
K--L----ASE-VELIDV--NG--D-----LARGKALDVSQ-TLPLIG-YTMKI--NG--
---S--A----------N-ME--R-IK---GSSVIII-TAG-------------------
--------------------------IP-RK-P-G--MT---------REELIDVNAVVM
KEVGEKIKK-FA-PKA-FVIVVTNPLDV---MVWVLYKAAE---ISPDKIVGMAGVLDAS
RMNLFLA-QELGV-SVADVK-SLVLGSHGD-SMVPLFRHSTV---S-GM--SL-----PE
LV-----SVGLIT-----KDKVDSIIERTRSGGAEIVALL-KTG---SAYYTPAASVLEM
AEAYLLD-QKK-TLVCSVM-M------RG---R----YG-V-EDD-IFSGIPVIMGSG--
----GVERVI--EL--DLTPD-ERRMFENSVAATRKLVL-EARKYF--------------
-------
>MDH_THSP
------------------------------------------------------------
-----------------------------------MAKLSIIG-AGAVGTSCANWAMVK-
N--L----AEE-IVLVDI--VP--D-----LAKGKALDLAQ-SNPLFG-RSCKI--WG--
---T-------------EDFS--S-IK---DSQVVVI-AAG-------------------
--------------------------KP-RQ-P-G--MS---------REDLLNINKEIV
KSCAEKIKE-FA-KDS-IVIVVSNPLDA---MVYVAYKITN---FPKNRVIGMAGVLDSA
RYRYFIA-EACGV-SPKDVQ-ALVMGVHGD-LMLPLVRLANV---S-GI--PI-----TE
LLP---------------QEKIEEIVKRTKIGGAEIVSYL-KTG---SAFITPGLSIVEM
IESILKD-EKR-VLTCSVY-L------EG---E----YG---IKG-VFLGVPVILGKN--
----GVEKII--EI--KLLPE-EKAVLKECENFCKKLIS-LLNI----------------
-------
>MDH_DETH
------------------------------------------------------------
---------------------------------MDRKKITIVG-AGNIGSTLALLLARR-
E--T-----AD-ITLIDI--NE--G-----IAKGKALDIME-ASPILG-FNAHV--VG--
---T--G----------N-YE--D-TA---NSDVVVI-TAG-------------------
--------------------------FP-RK-P-G--MS---------RDDLLFKNFEVV
KSVSEQIKK-YS-PNA-FVIVVTNPLDV---MTYTALKVTG---FPKEKVLGMAGALDAA
RFAYFIS-EKTKI-SVENIR-AFVIGGHGD-DMVPLKNYTTI---S-GV--PV-----TK
FL-----S----------EEELNKIIERTRFGGGEIVQLL-KTG---SAFYAPAAAILEM
VISILWN-KRK-IIPCSVY-L------DG---EIGEYYG-A-S-G-LCVGVPIVLGRN--
----GVEEII--KL--DLSEE-EWQQWKKSVESVKRLVE-KLHL----------------
-------
>MDH_PADE
------------------------------------------------------------
---------------------------------MKRAKITIAG-SGNVGATIAHLTVLK-
G--L-----GD-VVLYDI--MT--E-----AAQGKALDLQE-SGPVEG-FDCLV--VG--
---T--S----------Q-PS--D-TA---NSDIIIV-TAG-------------------
--------------------------MA-RK-P-G--MS---------RDDLLDTNVNIV
KQVVREITP-YS-PHA-LLIVVTNPSDV---MAQVALQESG---YAPEKVIGLGGVLDST
RMRSFIA-LELGI-SCEDVG-ALVLGGHGD-GMVPLIRYSQA---G-GV--PV-----EK
LL-----D----------PETLESIVERTRHGGAEIVHLL-KTG---SAYYAPASSVVAM
MEAVLKD-KKA-VMPVSAY-V------KG---E----YG-I-A-D-LFVGVPVILGRF--
----GVEKIV--EL--DLLPQ-ERQDLMNSAEAVRKGFG-QA------------------
-------
>MDH_DEPR
------------------------------------------------------------
---------------------------------MKRSKITIIG-AGNVGATAAHWALNR-
N--L-----AD-VVLLDV--ME--G-----VPQGKALDLLQ-AGPVDQ-FDRRV--MG--
---S--N----------D-YR--D-SV---NSEVVII-TAG-------------------
--------------------------LA-RK-P-G--MS---------RDDLLAKNVEIV
KSCAEQAVS-YS-PDC-VLIVVTNPIDA---MVYTAFKVSG---LPRQRVIGMAGVLDSA
RYRAFLA-EALQV-APRDVV-AMVMGIHGD-NMLPLVRLANL---A-GV--PV-----TE
LL-----D----------AETIAGIVHRTQHGGAEIVNHL-KTG---SAFYTPGLAAVEM
AEAVITD-SKR-VMPCAAW-L------EG---E----FG-I-A-G-CFLGVPVVLGEG--
----GVERII--EF--ELTDE-EKAAMAQSEEVVRGQMA-ATGLA---------------
-------
>MDH_UNCA
------------------------------------------------------------
----------------------------------MRPKVSIIG-AGATGATMAQRLVET-
N--L-----CD-VVMLDI--PEREN-----PTKGKALDMLQ-AGPLVG-FSARV--IG--
---T--S----------D-YK--E-TA---NSQIVVI-TAG-------------------
--------------------------IP-RK-P-G--MS---------REDLINTNTKIV
RSCAEQAAK-HS-PNA-IFIIFSNPLDA---MVYVAHRVTQ---FPKERVIGQGGALDSA
RWRTFIA-MELGV-SAEDVQ-GLVLGGHTDVGMVPLPRYSSV---A-GI--PL-----TD
LL-----D----------AQRIAKIVDRARKGGTEIVQLL-GEG---SAYYAPSAAVIEM
VKSILLD-KKR-IIPSSVL-L------QG---E----YG-L-R-D-IFLGVPVVLGAR--
----GAEKII--EL--KLTPD-ELAQLHKAAEIVRETVS-KVQL----------------
-------
>MDH_HIMA
------------------------------------------------------------
--------------------------------MLANAKISIIG-AGQVGGTTMLRIAEK-
E--L----AKT-VVLLDI--VE--G-----LPQGKALDEME-AAPIEG-FDTEI--IG--
---T-------------NDYK--D-TE---NSDIVII-TSG-------------------
--------------------------MP-RK-P-G--MS---------RDDLLTTNVKIM
KDVAANVAK-YS-PNA-IVIVVANPLDA---MVYAAKKVGG---FADNKLMGQAGCLDST
RFARFIA-WEAKC-SVKAVQ-AMTLGGHGD-DMVPLTRYSTV---R-GV--PI-----TE
IFD---------------KETIERLVERTRKGGGEIVSLL-KTG---SAFYATASAVVQM
VEAIVKD-TKD-VLPCAVK-T------QG---K----YG-L-DPD-LFVGLPTRLGQN--
----GVEEVV--EL--KLNDE-ELAALKASADHVKDLCN-RIEELKLL------------
-------
>MDH_CAKO
------------------------------------------------------------
----------------------------------MRHKVTVVG-SGNVGATAAHWIASK-
E--L-----AD-VVLIDI--IE--G-----VPQGKGLDLLE-AMPIEK-CDSHV--LG--
---T--N----------D-YA--D-TA---NSDIVVI-TAG-------------------
--------------------------IP-RK-P-G--MS---------RDDLLNTNYKIM
KDVVGKVLQ-YS-PNC-ILIVVSNPLDA---MAQTAFKLSG---FSRNRVIGMAGVLDSA
RFRTFIA-EELKV-SVENVT-AFVLGGHGD-TMVPLARYSTV---A-GI--PI-----TE
LIE---------------PTRLEQLIQRTRDGGAEIVKYL-KTG---SAFYAPSAAATEM
VEAILKD-KKK-ILPCAAY-L------EG---E----YG-I---NGLYVGVPCKLGSK--
----GIEQIV--EI--KLTAD-EQAALQKSADSVKELVG-VIGV----------------
-------
>UNK_DEHA
------------------------------------------------------------
-----------------------------------MAKISVIG-SGFTGTTTAFMLAMK-
G--L-----GD-IVLLDT--QANEN-----PTKGKALDIME-AGPLTR-SSVRV--TG--
---T--S----------D-YQ--D-TL---DSDVVVI-TAG-------------------
--------------------------IA-RK-P-G--MS---------RNELCDINAGIV
THVVRQVVQ-HS-PNS-TLIILSNPVDI---MTYVAFKESG---FKRNRIIGQSGVLDSA
RFRYFVA-SELKV-SAEDVT-GFVLGVHGD-DMVPLVRYCSV---H-GI--PI-----QQ
LL-----P----------EAEIEKIMERTRQAGSEIVNLL-GNG---SAYYAPAAALTEM
IESILLD-KHR-VMPCIVH-L------EG---E----LG-Y-Q-D-LVLNVPAVIGRQ--
----GVEKIL--PI--DLLPE-EEDLIERSVASIRRGID-AVLEGKTNKRCSLIS-----
-------
>MDH_BASP1
------------------------------------------------------------
-------------------------------MTLKRKKISVIG-GGFTGATTAFLLAQK-
E--L-----GD-VVLVDI--PQMEN-----PTKGKALDMLE-ASPVQG-FDANI--TG--
---T-------------SSYE--D-TK---DSDIVVI-TAG-------------------
--------------------------IA-RK-P-G--MS---------RDDLVQTNQKIM
KSVAQEIVK-YS-PES-YIIVLTNPVDA---MTYTVFTESG---FPKNRVIGQSGILDTA
RFRTFVA-QELNL-SVKDIT-GFVLGGHGD-DMVPLVRYSYA---G-GI--PL-----ET
LIP---------------KDRLDAIVERTRKGGGEIVNLL-GNG---SAYYAPAASLVEM
CEAILKD-QRR-VLPSIAY-L------EG---E----YG---YEG-IYLGVPTILGAN--
----GIEKII--EL--ELTDE-EKAALDKSAEAVRNVMD-VLA-----------------
-------
>MDH_PLFA
------------------------------------------------------------
-----------------------------------MTKIALIG-SGQIGAIVGELCLLE-
N--L-----GD-LILYDV--VP--G-----IPQGKALDLKH-FSTILG-VNRNI--LG--
---T--N----------Q-IE--D-IK---DADIIVI-TAG-------------------
--------------------------VQ-RK-E-G--MT---------REDLIGVNGKIM
KSVAESVKL-HC-SKA-FVICVSNPLDI---MVNVFHKFSN---LPHEKICGMAGILDTS
RYCSLIA-DKLKV-SAEDVN-AVILGGHGD-LMVPLQRYTSV---N-GV--PL-----SE
FV-----KKNMIS-----QNEIQEIIQKTRNMGAEIIKLA-KA----SAAFAPAAAITKM
IKSYLYN-ENN-LFTCAVY-L------NG---H----YN-C-S-N-LFVGSTAKINNK--
----GA-HPV--EF--PLTKE-EQDLYTESIASVQSNTQ-KAFDLIK-------------
-------
>MDH_PLYO
------------------------------------------------------------
------MCVYAKFFFSLFSFSFFLFSFYFLFIFLKMTKISLIG-SGQIGAIVGQLCLSE-
N-------IGD-IVLYDV--AN--G-----VPQGKSLDLKH-FSTIIG-VNRKI--IG--
---T-------------NNIE--D-IK---DSDVIVI-TAG-------------------
--------------------------VQ-RK-E-G--MS---------REDLIGINGKII
KSVAESVKQ-YA-PNA-FVICVTNPLDV---MVNVFHKYSN---LPYEKICGMAGILDTS
RFRYLLG-EKLNV-SPENIN-AIILGGXGD-LMMPLPRYCSI---S-GI--PL-----LD
YI-----KNHDMS-----EKDIXDIIEKTRNMGGEIIKL--AKS---SAIFAPAASILKM
IKSYLQD-QNQ---------L----------------FT-------------SIINKT--
----GAHPI---EF--ILTXE-EQASYQKSIXBXRENTQKALNAVN--------------
-------
>MDH_PLBE
------------------------------------------------------------
-----------------------------------MPKISLIG-SGQIGAIVGQLCLSE-
N--I-----GD-IVLYDV--VN--G-----IPQGKSLDLKH-YSTIIG-VNRKI--IG--
---T--N----------N-IK--D-IT---DSDVIVI-TAG-------------------
--------------------------VQ-RK-E-G--MS---------REDLIGINGKII
KSVAESVKQ-YA-PNA-FVICVTNPLDV---MVNVFHKYSN---LPYEKICGMAGILDTS
RFRYLLS-EKLNV-SPENIN-AIILGGHGD-LMMPLPRYCSI---S-GI--PL-----LD
YI-----KNHDMS-----EKDISDIIEKTRNMGGEIIKLA-KS----SAAFAPAASIIKM
IKSYLHD-QNQ-LFTCAVY-L------SG---L----YN---CKD-LYAGSTAIINKT--
----GA-HPI--EF--ILTEE-EQACYQKSINNIRENTQ-KALNVID-------------
-------
>MDH_PLCH
------------------------------------------------------------
-----------------------------------MTKISLIG-SGQIGAIVGQLCLSE-
N-------IGD-IVLYDV--VN--G-----VPQGKCLDLKH-YSAIIG-VNRKI--IG--
---T--N----------N-VE--D-IK---DSDVIVI-TAG-------------------
--------------------------VQ-RK-E-G--MS---------REDLIGINGKII
KSVAESVKQ-YA-PNA-FVICVTNPLDV---MVNVFHKYSN---LPYEKICGMAGILDTS
RFRSLLS-EKLNV-SPENIN-------------------------------AI-------
------------------------------------------------------------
--------------------I---------------------------------------
------------------------------------------------------------
-------
>MDH_PLVI1
------------------------------------------------------------
-----------------------------------MPKISMVG-SGQIGAIVGQLILME-
N--I-----GD-IVLYDV--MQ--G-----VPQGKSLDLKH-FSTIVG-VNKNI--LG--
---T--N----------N-VQ--D-IK---DSDVIVI-TAG-------------------
--------------------------VQ-RK-E-G--MT---------REDLIGINGKIM
KSVAESVKV-HS-PNA-FVICVSNPLDI---MVNVFQKYSG---LPHEQICGMAGILDTS
RFRTLLA-EKLKV-APQNVS-QVLLGGHGD-LMVPLERYCSI---S-GI--PL-----SE
FV-----KKNLIS-----KEEINEIVKQTRDMGSQIIKLA-KS----SATFAPAAAIVKM
IKSFLFN-ESQ-LYTCAVY-L------NG---L----YN---CSD-LYVGTTAIINSS--
----GA-KPI--EF--ALTQE-EQQLYDKSIAFVREHTQ-KAFALIN-------------
-------
>MDH_PLKN
------------------------------------------------------------
-----------------------------------MTKISMIG-SGQIGTIVGQLILME-
N--I-----GD-IVLYDV--MQ--G-----VPQGKSLDLKH-FSTIVG-VNKKI--VG--
---T--N----------N-VE--D-IK---DSDVIVI-TAG-------------------
--------------------------VQ-RK-E-G--MT---------REDLIGINGKIM
KSVAESVKL-YS-PNA-FVICVSNPLDI---MVNVFHKYSG---LPYEKICGMAGILDTS
RFRSLLG-EKLNV-APENVN-LVLLGGHGD-LMVPLKRYCSV---S-GI--PL-----SD
FI-----EKKLIT-----NEEINDIIKKTRDMGAEIIKLS-KS----SATFSPAAAIVKM
IKSYLYN-ESQ-LYTCAVY-L------NG---L----YN---CSN-LYVGSTAIINSS--
----GA-KAI--EF--ALTKE-EQELYDKSISFVHEHTQ-KAFALIN-------------
-------
>MDH_ENOF
------------------------------------------------------------
---------------------------------MSRKKIALIG-GGQIGGTLAMIATQK-
E--L-----GD-VVIIDL--PHLQN-----PMKGKALDLMG-MRPVDG-VDVEL--SG--
---S--G----------E-MA--A-IA---GADVIIV-TAG-------------------
--------------------------VP-RK-P-G--MS---------RDDLLDINLSVT
KKVATAVKQ-HA-PDA-FVILTTNPLDS---IVYAFHKLSG---LPAERIIGMAGALDTA
RFRTYIA-METGL-SVKDVS-CLVMGGHGP-TMIPVTRTASV---G-GI--PL-----TE
LL-----D----------QETIQRIVERTRNAGTEIVGLL-GNG---SAFYSSAAAAIEM
AESYLKD-KKR-VIASAVL-C------RG---E----YG-V-D-G-YFMGVPCVIGSG--
----GVEKVV--EF--KLTAE-EQQMFETTLEAVKASVE-RTGL----------------
-------
>MDH_SOCE
------------------------------------------------------------
--------------------------------MANRRKIALIG-AGNIGGELAALIARK-
E--L-----GD-VVLFDI--PQKTD-----FAKGKALDLEQ-NGAVLG-YDASI--KG--
---T--S----------S-WA--D-CA---GADVLIV-TAG-------------------
--------------------------IP-RK-P-G--QS---------RDDLVATNLPII
RSVADGAKE-HC-PNA-LVIVISNPIDA---MVYEFKRRTG---FPRERVLGMAGVLDSA
RFQLFLA-REANV-SVKDVR-AMVLGGHGD-DMVPIPSACTI---N-GV--RA-----TE
LI----------S-----KEKLDALIARTRKGGGEIVQLM-GT----SAYYAPASSAVAM
AESYLLD-QKR-LLPVAAY-L------DG---E----YG-Y-K-D-IFMGVPVILGGK--
----GIEKIV--EL--PLTAE-EKEMLAKSAKSVQGITD-VVKASS--------------
-------
>MDH_ANMA
------------------------------------------------------------
------------------------------MRSSRSAKVSLVG-AGNIGGALAHMLGAS-
Q--V----VKE-LVLVDV--AG--G-----MTEGKVLDVGQ-ALALLG-SDVYI--TG--
---G--S----------D-YA--A-IE---HSDAVVV-TAG-------------------
--------------------------IP-RK-E-G--MS---------REDLLNTNAAVV
RNIAENIAK-YS-PGA-LVIVVTNPLDA---MVWCMYKYSG---LPANRVVGMAGVLDSA
RFSFFLA-RHMNV-SVSSVS-AMVLGGHGD-LMLPLLRYSTV---G-GV--PV-----ES
LI-----ESGRLN-----RDDIAAIVERTRKGGEEIVKLL-KTG---SAYCAPAASCAHM
LESYVRD-KRS-IMPCSAY-L------DG---Q----YG-V-R-D-LFVGVPVIIGEK--
----GVEEVV--EF--PLTAE-EQAVFDQSVELIRGSVS-AIS-----------------
-------
>MDH_ANPH
------------------------------------------------------------
------------------------------MRSHRSVKVSLVG-AGNIGGTLAYMLGVA-
G--I----CQE-LVFVDV--MD--G-----VPRGKLLDIGH-ALAISG-VDITA--VG--
---G--S----------D-YA--A-IE---GSDAIVV-TAG-------------------
--------------------------LP-RK-E-G--MS---------REDLLMANAAVI
KGVAENIRK-YS-PDA-FVIVVTNPLDA---MVWYMHQCSG---LPVNKVVGMAGVLDSA
RFSFFLA-KHMSV-SVSSVS-SVVLGGHGD-LMLPLLKYSTV---G-GV--SV-----SD
LI-----SCGRLS-----SEDVHAIIERTRKGGEEIVKLL-KSG---SAYYAPAASCMNM
LESYLFD-KRC-VIPCSVG-L------DG---K----YG-V-NGG-LFVGVPAVIGKN--
----GVEEVI--EY--VLSQE-EREIFEKSVGLISNSVK-IISEQK--------------
-------
>MDH_RIBE
------------------------------------------------------------
--------------------------------MKKNPKILLIG-SGNIGGTLAHLISLK-
N--L-----GD-IVLFDV--AE--G-----IPQGKALDIMQ-ANTLAG-SDIKI--KG--
---T--N----------D-YK--D-IE---GSDAIII-TAG-------------------
--------------------------LP-RK-P-G--MS---------RDDLISVNTGIM
KSVAENVKK-YA-PNA-FVIVITNPLDV---MVYVMLKESG---LPHNKVIGMAGVLDSS
RFNFFLA-EEFKV-STNSVS-SIVLGGHGD-AMVPLARYSTV---K-GV--PI-----PD
LV-----KMGLST-----NERIEKIIDRTRNGGGEIVALL-KTG---SAYYAPAASAVEM
LESYLQD-KRQ-ILTCAAY-L------QG---E----YG-V-K-D-LYAGVPIIIGKN--
----GVEKVI--EL--QLTTN-EQALFDKSVDGVRKLIE-AVK-----------------
-------
>MDH_RIPR
------------------------------------------------------------
--------------------------------MKKNPKISLIG-SGNIGGTLAHLISLK-
K--L-----GD-IVLFDV--SE--G-----LPQGKALDLMQ-AATIEG-SDIKI--KG--
---T--N----------D-YR--D-IE---GSDAVII-TAG-------------------
--------------------------LP-RK-P-G--MS---------RDDLISVNTKIM
KDVAQNIKK-YA-QNA-FVIVITNPLDI---MVYVMLKESG---LPHNKVIGMAGVLDSS
RFNLFLA-KEFKV-SVKNVN-SIVLGGHGD-TMVPLLRYSTI---S-GV--PI-----PD
LI-----KMGLSS-----NKNIEKIIDRTKNGGGEIVKLL-KTG---SAYYAPAASAIAM
LESYLKD-KRQ-ILTCAAY-L------QG---E----YD-I-H-D-LYIGVPIIIGKE--
----GVIKVI--EL--QLTEE-EKILFYKSVTEVKKLID-TIQ-----------------
-------
>MDH_RITY
------------------------------------------------------------
--------------------------------MTKNPKISLIG-SGNIGGTLAHLISLK-
K--L-----GD-IVLFDV--AE--G-----VPQGKALDIMQ-AATIAG-ADIKI--KG--
---T--N----------N-YK--D-IE---GSDAVII-TAG-------------------
--------------------------LP-RK-P-G--MS---------RDDLISVNTKIM
QDVAQNIKK-YA-RNA-FVIVITNPLDI---MVYVMLKESG---LPHNKVIGMAGVLDSS
RFNLFLA-EEFKV-SVRNVN-SIVLGGHGD-AMVPLVRYSTI---S-GV--PI-----PD
LI-----KMGLSS-----NKNIEKIIDRTRNGGGEIVALL-KTG---SAYYAPAASAIAM
LESYLKD-KRQ-ILTCAAY-L------QG---E----YD-V-H-D-LYIGVPIIIGKE--
----GVIKVI--EL--QLTEE-EKILFDKSVVGVKKLID-AIQ-----------------
-------
>MDH_RICA
------------------------------------------------------------
--------------------------------MKKNPKISLIG-SGNIGGTLAHLISIK-
E--L-----GD-IVLFDV--AE--G-----VPQGKALDLMQ-AGTMLG-SDIKI--KG--
---S--N----------N-YK--D-IE---GSDAIII-TAG-------------------
--------------------------LP-RK-P-G--MS---------RDDLISVNTKIM
KDVAQNIKK-YA-PSA-FVIVITNPLDV---MVYVMLKESG---LPHNKVIGMAGVLDSS
RFNLFLA-EEFKV-SVNSVN-SIVLGGHGE-AMVPLARYSTV---S-GI--PI-----PD
LI-----KMGLSS-----NENIEKIIDRTRNGGGEIVALL-KTG---SAYYAPATSAIEM
LESYLKD-KRQ-ILTCATY-L------QG---E----YG-I-H-D-LYVGVPIIIGTE--
----GVLNVI--EL--QLTKE-EKALFDQSVEGVRKLIE-LVK-----------------
-------
>MDH_IXSC
------------------------------------------------------------
----------------CICNIVIGYLIFVEGVMKKNPKISLIG-SGNIGGTLAHLISLR-
E--L-----GD-IVLFDV--AE--G-----VSQGKALDLMQ-AGTIAG-SDIKI--KG--
---T--N----------D-YK--D-IE---GSDTIII-TAG-------------------
--------------------------LP-RK-P-G--MS---------RDDLISINTGIM
KTVAENVKK-YA-PDA-FVIVITNPLDV---MVYVMLKESR---LPHNKVIGMAGVLDSS
RFNLFLA-EEFKV-SVSNVN-STVLGGHGD-AMVPLARYSTI---S-GV--PI-----PD
LI-----KMGLSS-----NERIEKIIDRTRNGGGEIVALL-KTG---SAYYAPAASAIEM
LEAYLKD-KRQ-ILTCTSY-L------QG---E----YG-V-H-D-LYVGVPIIIGKE--
----GVLKVI--EL--QLTAE-EKALFDKSVEGVKKLIE-TIK-----------------
-------
>MDH_RIRI
------------------------------------------------------------
--------------------------------MKQHPKISLIG-SGNIGGTLAHLISLR-
E--L-----GN-IVLFDV--TE--G-----VPQGKALDLMQ-AVTIAG-SDIKI--KG--
---T--N----------D-YK--D-IK---GSDAIII-TAG-------------------
--------------------------LP-RK-P-G--MS---------RDDLISINTGIM
KTVAANVKK-YA-PDA-FVIVITNPLDV---MVYVMLKESG---LPHNKVIGMAGVLDSS
RFNLFLA-EEFKV-SVSNVN-SMVLGGHGD-AMVPLARYSTI---S-GV--PI-----PD
LI-----KMGLSS-----NENIEKIIDRTRNGGGEIVALL-KTG---SAYYAPAASAIEM
LESYLKD-KRQ-ILTCAAY-L------QG---E----YG-V-H-D-LYVGVPIMIGKE--
----GVLKVI--EL--QLTAE-EKALFDKSVEGVKKLIE-TIK-----------------
-------
>MDH_RIMA
------------------------------------------------------------
--------------------------------MKQNPKISLIG-SGNIGGTLAHLISLR-
E--L-----GD-IVLFDV--TE--G-----VPQGKALDLMQ-AGTIAG-SDIKI--KG--
---T--N----------N-YK--D-IE---GSDAIII-TAG-------------------
--------------------------LP-RK-P-G--MS---------RDDLISINTGIM
KTVAANVKK-YA-PDA-FVIVITNPLDV---MVYVMLKESG---LPHNKVIGMAGVLDSS
RFNLFLA-EEFKV-SVSNVN-STVLGGHGD-AMVPLARYSTI---S-GV--PI-----PD
LI-----KMGLSS-----NENIEKIIDRTRNGGGEIVALL-KTG---SAYYAPAASAIEM
LESYLKD-KRQ-ILTCAAH-L------QG---E----YG-V-H-D-LYVGVPIMIGKE--
----GVLKVI--EL--QLTAE-EKALFDKSVEGVKKLIE-TIK-----------------
-------
>UNK_RIAK
------------------------------------------------------------
--------------------------------MKKNPKISLIG-SGNIGGTLAHLISLR-
E--L-----GD-IVLFDV--AE--G-----VPQGKALDLMQ-ASTIAG-SDIKI--TG--
---T--N----------D-YK--D-IE---GSDAIII-TAG-------------------
--------------------------LP-RK-P-G--MS---------RDDLISINTGIM
KNVAENVKK-YA-PDA-FVIVITNPLDV---MVYVMLKASG---LPHNQVIGMAGVLDSS
RFNLFLA-EEFKV-SVSNVN-STVLGGHGD-AMVPLARYSTI---S-GI--PI-----PD
LI-----KMGLSS-----NENIEKIIDRTRNGGGDIVALL-KTG---SAYYAPAASAIEM
LEAYLKD-KRQ-MLTCAAY-L------QG---E----YG-V-H-D-LYVGVPIIIGKE--
----GVIKVV--EL--QLTKE-EKTLFDKSVEGVKTLIE-TIQ-----------------
-------
>MDH_RIFE
------------------------------------------------------------
--------------------------------MKKNPKISLIG-SGNIGGTLAHLISLR-
N--L-----GD-IVLFDV--AE--G-----VPQGKALDLMQ-AGTIAG-SDIKI--KG--
---T--N----------D-YK--D-IE---GSDAIII-TAG-------------------
--------------------------LP-RK-P-G--IS---------RDDLISINTGIM
KNVAENVKK-YA-PDA-FVIVITNPLDV---MVYVMLKESG---LPHNKVIGMAGVLDSS
RFNLFLA-EEFKV-SVSNVN-STVLGGHGD-AMVPLARYSTI---S-GV--PI-----PD
LI-----KMGLSS-----NKNIEKIIDRTRNGGGEIVALL-KTG---SAYYAPAASAIEM
LEAYLKD-KRQ-ILTCAAY-L------QG---E----YG-V-N-D-LYVGVPIIIGKE--
----GVIKVV--EL--QLTKE-EKALFDKSVEGVKKLLD-TIK-----------------
-------
>MDH_ORTS
------------------------------------------------------------
---------------------------------------------------LAHLIAIK-
E--L-----GD-VVIVDK--TK--A-----VAQGKALDISQ-SMGIGK-SCINI--TG--
---T--N----------N-YQ--E-IQ---DSNVIIV-TAG-------------------
--------------------------IA-RK-P-G--MS---------RNDLVNTNAQIM
TDIASQIKY-YS-SNA-LVIVVTNPLDA---MVWVMQKN---------------------
------------------------------------------------------------
------------------------------------------------------------
------------------------------------------------------------
------------------------------------------------------------
-------
>MDH_ORTS1
------------------------------------------------------------
---------------------------------------------------LAHLIAVK-
E--L-----GD-VVIVDK--TK--A-----VAQGKALDISQ-SMGIGK-SCINI--TG--
---T--N----------N-YQ--E-IQ---DSNVVIV-TAG-------------------
--------------------------IA-RK-P-G--MS---------RNDLVNTNAQIM
IDIATQIKY-YS-SNA-FVIVVTNPLDA---MVWVM------------------------
--------QK-----------------------------------N--------------
------------------------------------------------------------
------------------------------------------------------------
------------------------------------------------------------
-------
>MDH_WOPI
------------------------------------------------------------
-------------------------------MTAQRKKISLIG-AGNIGGTLAHMIALR-
E--L-----GD-VILLDV--SD--G-----IPQGKALDITE-SSPIDR-SNVNI--TG--
---T--N----------R-YE--D-IK---NSDAIII-TAG-------------------
--------------------------IA-RK-P-G--MS---------RDDLLQTNAAVM
KEVGENIKK-HS-LNA-FVIVVTNPLDA---MVSVVYKSSG---LPTNMIIGMAGVLDSA
RFRYFLA-SELNI-SVEDVS-AFVLGGHGD-TMVPLINYASI---A-GI--PL-----TQ
II-----EMGLIT-----RGKVDEIVERTRNGGKEVVDLL-KSG---SAYYAPASSAISM
LESYLKD-KRR-ILPCAAY-L------NG---E----YG-V-K-D-LFIGVPTIIGKN--
----GVEKVL--EV--KMNDS-EQEMFYKSVSAVKELCQ-LN------------------
-------
>MDH_WOEN
------------------------------------------------------------
-------------------------------MTVQRKKISLIG-AGNIGGALAHMVTLR-
E--L-----GD-VVLFDV--ND--G-----IPQGKALDIAE-SSPIGG-FSVNI--IG--
---T--N----------R-YG--D-IK---NSDAIII-TAG-------------------
--------------------------IA-RK-P-G--MS---------RDDLLQTNAKVM
KEVGENIRK-YS-PNA-FVIVVTNPLDA---MVSVVHKFSN---LPANMIVGMAGVLDSS
RFRYFLA-RELNI-SVEDVS-AFVLGGHGD-TMVPLIRCASI---A-GI--PL-----TQ
II-----DMGLIT-----QEKVDEIVKRTRNGGKEIIDLL-KSG---SAYYAPASSSIYM
LESYLRD-EKR-ILPCATY-L------NG---E----YG-V-K-D-LFIGVPVIIGKN--
----GIEKVL--EV--KMDDS-EQEMFNKSVNAVKELVK-SLSL----------------
-------
>MDH_WOEN1
------------------------------------------------------------
------------------------------------------------------------
------------------------------------------------------------
------------------------------------------------------------
-------------------------------------MS---------RDDLLQTNAKVM
KEVGENIKK-YS-PNA-FVIVVTNPLDA---MVSVVHKFSN---LPTNMIVGMAGVLDSS
RFRYFLA-SELNI-SVEDIS-AFVLGGHGD-TMVPLINCASV---A-GV--PL-----TQ
II-----DMGLIT-----QKKVDEIVERTRNGGKEIVDLL-KSG---SAYYAPASSAICM
LESYLKD-KRR-ILPCAAY-L------NG---E----YG-V-E-E-LFIGVPVIIGKN--
----GIEKIL--EV--KMNDS-EQEMFNKSVNSVRELVK-SLGS----------------
-------
>MDH_EHRU
------------------------------------------------------------
----------------------------MRDMMIQSKKIALIG-SGNIGGMIAYLIRLK-
N--L-----GD-VVLLDI--ND--G-----MAKGKALDIAE-SSPIGK-YNGEI--FG--
---T--N----------N-YA--D-IE---NADAIIV-TAG-------------------
--------------------------IT-RK-P-G--MS---------RDDLISTNVNII
KEIATNIAK-YA-PNA-FVIVVTNPLDV---MVLAMYRYSH---LPSNMIVGMAGVLDSA
RFSYFIA-KELNV-SVESVD-SLVLGGHGD-IMLPLIRYSSV---S-GV--SI-----AD
LI-----KLGMIT-----HDKVTEIVERTRKGGEEIVSLL-KTG---SAYYAPAESAVLM
LDSYLND-KKL-MLPCSAY-L------KG---E----YG-V-H-D-LFVGVPIIIGKN--
----GVEKIV--EL--QLTEE-ENSIFNNSVALIQNLVA-NI------------------
-------
>MDH_EHCA
------------------------------------------------------------
--------------------------------MIKRKKIALIG-AGNIGGMIAYLIRLK-
N--L-----GD-VVLLDV--ND--G-----IAKGKALDMAE-SSPVGK-YNGEI--LG--
---T--N----------N-YA--D-IE---GADAIVV-TAG-------------------
--------------------------IT-RK-P-G--MS---------REDLINTNVNII
KEVADNIGK-YA-PNA-FVVVVTNPLDV---MVFAMHKYSK---LSSNMVVGMAGILDSA
RFSYFIA-KELNV-SVDNVN-SLVLGGHGD-LMLPLVKYSSV---A-GI--SI-----AD
LI-----KIDLIT-----QDKVDAIIERTRKGGEEIVSLL-KIG---SAYYAPAESALLM
IDSYLND-RRL-ILPCSVY-L------KG---E----YG-V-S-N-LFVGVPVIIGRN--
----GVEKII--EL--ELTEQ-EKNIFDNSVKLIKNLVS-NV------------------
-------
>MDH_EHCH
------------------------------------------------------------
--------------------------------MIKRKKIALIG-AGSIGGMIAYLVRSR-
N--L-----GD-VVLLDV--NG--G-----IAKGKALDIAE-SSPVAK-HNGEI--LG--
---T--N----------N-YA--D-IE---GADAIIV-TAG-------------------
--------------------------IS-RK-P-G--MS---------RDDLINTNVHVI
KEVAENIAK-YA-PNA-FVVVVTNPLDI---MVLAMHKYSH---LPSNMVVGMAGVLDAA
RFSYFIA-KELNV-SVDSVS-SIVLGGHGD-FMLPLVKYSSV---G-GI--SI-----AD
LV-----KMNLIT-----QDRVNEIIEKTRKGGEEIVNLL-KVG---SAYYAPAESALLM
VDSYLND-RRL-MLSCSVY-L------KG---E----YG-V-H-D-LFVGVPVIIGKN--
----GVEKVI--EL--QLTEE-EKNVFNDSVMSIRKLVS-NI------------------
-------
>UNK_RUSP
------------------------------------------------------------
---------------------------------MARPKIALIG-AGQIGGTLAHLVALK-
E--L-----GD-VVLFDI--AE--G-----TPEGKALDIAE-SGPSEG-FDASL--KG--
---T--Q----------D-YA--D-IA---GADVCIV-TAG-------------------
--------------------------VP-RK-P-G--MS---------RDDLLGINLKVM
KSVGEGIRD-NA-PDA-FVICITNPLDA---MVWALREFSG---LPHEKVCGMAGVLDSA
RFRHFLA-EEFNV-SMKDVT-AFVLGGHGD-TMVPSVRYSTV---A-GI--PL-----PD
LI-----EMGWTT-----QDKMDAIVQRTRDGGAEIVGLL-KTG---SAYYAPATSAIEM
AEAYLKD-QKR-VLPCAAY-V------DG---A----LG-L-N-G-MYVGVPTVIGAG--
----GIERVV--DI--KLNAE-EQAMFDTSVNAVKGLVD-ACKGIDSSLA----------
-------
>MDH_NECA
------------------------------------------------------------
---------------------------------MSRRKIGLIG-GGNIGATFALLSAVK-
E--L-----GD-VVMFDV--VQ--D-----LPQGKCLDLYQ-STPISG-VDIHF--EG--
---S--N----------D-YS--V-IK---DADVIIV-TAG-------------------
--------------------------VP-RK-P-G--MS---------RDDLLAINAKIM
GQVGDAIKQ-FC-PNA-FVICITNPLDV---MVYILRERCG---LPHHKVCGMAGVLDAA
RLRTFLS-DRLKV-SVDDIQ-ALVMGGHGD-TMVPLPRFTTV---G-GI--PL-----PE
LV-----KMGMIS-----QQEVDDIVQRTRNGGGEIVSLL-KTG---SAFFAPAAAGVMM
AEAYLKD-RKR-LLPCAAY-L------NG---E----YG-V-K-D-MYVGVPCVIGAG--
----GVEKVV--EL--DLTPE-EKKMFDHSVESVKALLA-AA----PKSA----------
-------
>MDH_TOGO
------------------------------------------------------------
---------------------------------MSRRKIGLIG-GGNIGATLALLSAVK-
E--L-----GD-VVMFDV--VQ--D-----LPQGKCLDLYQ-LTPISG-VDVRF--EG--
---S--N----------D-YS--V-LK---DADVIIV-TAG-------------------
--------------------------VP-RK-P-G--MS---------RDDLLAINAKIM
GQVGEAIKQ-YC-PNA-FVICITNPLDV---MVYILREKCG---LPPHKVCGMAGVLDSA
RLRTFLS-ERLNV-SVDDIH-ALVMGGHGD-TMVPLPRFTTV---G-GI--PL-----PE
LV-----KMGMIS-----QQEVDDIVQRTRNGGGEIVSLL-KTG---SAFFAPAAAGVLM
AEAYLKD-RKR-VLPCAAY-L------NG---E----YG-V-K-D-MYVGVPCVIGAG--
----GVEKIV--EL--DLTPE-EKKMFERSVESVKTLLA-AA----PKSA----------
-------
>LDH_ADKA
------------------------------------------------------------
------------------------------------MKIGLIG-AGAVGRACLMSLVYA-
G--G----ARE-IVLVNR--NH--K-----RAQGMVADIQY-GTTLLP--AVHV--RA--
---G-------------H-YE--D-LD---QCTLVIV-TVG-------------------
--------------------------VN-EK-TGG--ATDRSDD--AGRLRLLDDNAKIY
QDIIPKINA-AA-PGA-IILVVTDPPDP---LAEVARQYSN-----GAHVISSGTLLDSQ
RMRCHIA-RHAGV-HPAAVE-ALVLGEHGT-SQVFVWSGVRI---G-GV--PL-----AR
VLD----VNEKDC-----EAFHKKIEEEVRFANISIIE---GTG---ASQLGIGMVTAHI
TRTILND-EKL-VVPIGSH-I------E----A----YE-------TTLSLPSLLGKE--
----GVLETY--MP--ALSAQ-EEDALAASATVIRQAWE-GVA-----------------
-------
>MDH_MYTU
------------------------------------------------------------
------------------------------------MKVGIVG-VGEVGAAIGLALVEH-
G--L----CGE-IVLVDR--DQ--A-----RAAGVALDLRY-GAPLTPGTEVRA--GG--
-------------------FG--D-LV---DAALVLI-TAG-------------------
------------------VNERAGGAID-RADPQG-------------RLRLAAENALIF
ADVVPRIVD-AA-PSA-VLMVVTDPPDP---LAEITRRLAG-----HNRLFSTGTLLDGL
RFQVHLA-ERLNV-APCDVQ-ALVIGEHGT-SEVLLWSAAAV---A-DR--PV-----LD
LLG----RNGRSV-----EDVRREIEDDVRYANIAIIE---GTG---ASRYGIASVAVRL
TAAVLRD-ERV-LLPVGVH--------HP---E----YG-------TTLSLPAVVGAN--
----GVEWVV--EP--VMSVD-ERAALERSADILRAASQ-RCEQAINMVATARP------
-------
>MDH_NAPH
------------------------------------------------------------
-----------------------------------MTKVSIIGAAGTVGAAAGYNIALR-
D--I----ADE-LVFVDI--PDQRE-----TTIGQAADANH-GIAYDS-NTTVV--QG--
---E---------------YE--D-TA---GSDVVVI-TAG-------------------
--------------------------IP-RK-E-G--QT---------RIDLAGDNAPIM
EDIGASLDE-YN-DDY-VSITTSNPVDL---LNRHLYEAGD---RDRHKVIGFGGRLDSA
RFRYVLS-ERFDV-PVQNVE-ATILGEHGD-AQVPVFSKVRV---D-GA--D------PE
FD----------------GDEKEEILGDLQESAMDVIS---RKG---ATQWGPATGVAHM
VEAVLND-TGE-VLPGSLV-L------DG---E----YG---YED-TAFGVPVKLGAN--
----GIEEVV--EW--DLDDY-ESELMDDAAEKLSDQYD-KIS-----------------
-------
>LDH_PESP
------------------------------------------------------------
------------------------------------MKLGIVG-AGFAGEIIAYTAAMK-
G--L----CQE-IYFVDI--NE--K-----KAISQAMDIND-ARFYYP-NDVKS--YS--
---C-------------D-YE--G-LY---ECDIIVL-TSG-------------------
--------------------------GI----P-E-------TS---DRLDELKTNKKVV
SQYTKRIVD-SG-FKG-IFIVVSNPCDI---MAYLVKKVSG---FESSRVIGAGTALDSS
RANSLLS-KITGI-SAKSIN-AIVMGEHGE-SQFIPWSQVKI---A-GL--SF-----YD
YKN----KYKDQF--I--NFNEDDFEDQVRKRGWEIYL---GKS---STQYGIANTINAI
ISAIVHD-ENK-VINVSAM-L------NG---Q----YG-L---DDLYISTPCLINKN--
----GIEKIF--EL--PLEAC-ELKKLNKAAELIKSYNK-ALV-----------------
-------
>LDH_PEDU
------------------------------------------------------------
------------------------------------MKLGIIG-SGAVGFAVGYTAARL-
G--I----VSD-IKYNDI--IE--G-----KAKAQAMDIED-ASSFYP-HYVKM-SWG--
---S---------------YA--D-MA---DRDIIVT-ATG-------------------
-----------------------------DL-S-G--VSD--------RLQEYVQFKDAT
ESYVKEIVA-AG-FKG-IFIVVGNPCDL---MADLVYRASG---FPKERVIGSGTALDTV
RLNTTLS-KILNV-DPSDVR-GITIGEHGE-SQFVAWSNVFI---N-NV--KL-----DD
YV-----KANNI------AFSRDEVENLVRERAWRVID---GKG---HTQCGIGSTVCSM
IDAIAND-RKK-IILVATL-L------EG---M----YG---LND-IYLSTPCVLGKN--
----GMEKAI--EL--DLNEE-ELKRLKHSEEVLKANRA-KYN-----------------
-------
>LDH_ASNI
------------------------------------------------------------
-----------------------------------MATIALIG-LGSVGASTALSLIHR-
R--I----QGT-LLLVDI--KS--S-----LRDAQVRDLAD-AALVYG-SVTKI--EA--
-----------------ATHQ--E-AS---QADVVII-TAG-------------------
--------------------------VN-YT-P-G--ET---------TLQHLYHKFSIL
KSILNEMRP-FN-PNA-IILVVANPVDT---LTTLAQDIAG---LPRKQVIGVGTCIDSL
RLQDEVS-RFLGT-TMEETE-GYVVGVRDSESQVVGWSGLMTPQGRDGI--AI-------
-------------------QKRIEIENKIWGRLKAIVA---GKG---GAPWGIGAVAGGI
AVAVLEDNKKT-VWTVSCW-R------ED--------YR-------CCCSWPVVVGRE--
----GVVREV--KL--ELGQS-EKETVETGVMRLNILLE-RVRVNDAGGS----------
-------
>LDH_CLDI
------------------------------------------------------------
------------------------------------MKVSIIG-AGAVGATTAFTLAKT-
S--F----VDE-IAIVDI--DQ--N-----RAKGNALDILH-GLSLMH--ETRI--VS--
---G--D------------YD----CAI--NSDVIVI-TVG-------------------
--------------------------VP-EK-V-G--ES---------RLVPLQKNVKIL
QDIIPKITS-TS-PNG-LLLVVSNPVDI---ISYFSQKISG---WEAKRVIGLGTTLDSA
RLNYLIA-RDLKI-SQTDIQ-GLVIGEHGD-SQVVAWSQTSV---K-GT--PF-----LD
YVK--SNNISLQ------EDYCNNLAQEVKDTAFDVWD---MKG---PNCYCVALAIERV
IKAIARN-EHA-ILPVSQP-A------DS---E-------------MYISQPHIIGRD--
----GVQRRV--IL--SYDTQ-ELNAFDTSYQSLQDIVK-QIEI----------------
-------
>LDH_STPS
------------------------------------------------------------
-----------------------------------MSKVSIIG-AGAVGSTAAYLLSET-
P--W----VKE-VVLVDV--DR--D-----RAQGQALDMMH-GVGVSQ--AKRV--IA--
---G-------------E-YE--A-TQ---GSDVIII-TIG-------------------
--------------------------VP-EK-V-G-------ES----RLIPLQKNADIL
KEIVPKMTA-YS-PNA-KIVTVSNPVDI---LAYTTYQISG---KAPSDVIGLGTLLDTS
RLKYLLS-DYFNV-SPKSIE-ATVVGEHGD-SQVVLWRHVRI---G-GL--PL-----EA
FAA----SQNMML--P--DDFKETMAQRVKDTAFDVWK---MKG---PNCYCVANAIQCL
VEALLSP-ERR-ILPVSNL-Y------TT---S----TGLT-----VYISLPSIVSEQ--
----GVEQML--PE--LLNAE-EEAQLNASCAVMHDYIQ-QLTL----------------
-------
>MDH_NOPU
------------------------------------------------------------
-------------------------------MISKTSKVGIIG-AGNVGADVANALVLL-
G--R----CVR-VVLFDR--TL--S-----KAEGQVWDIED-SIPLLK--EMEI--IP--
---S--N----------Q-YE--D-LA---DSDIIIIVTAG-------------------
--------------------------VQ-PK-L-G-------QT----RLDTLSDNAEII
RSTIKELDR-VA-PNS-IVIIISNPVDV---LTRIAQATST---RAENLIFGSGTVLDTA
RLRYQLG-KQLNV-AKQDIH-AYVIGEHGD-SQFVVWSSAFI---G-GI--LL-----TE
FPI----PQGATL-----EQIQQEYAQLTRKRGYNIFE---RKG---YTSYGISTVVCQL
VDTILRD-EKQ-IFPVSTR-A------DS---N----YG-VGS-E-VVLGLPCIIGST--
----GIERQL--LL--SRNAL-EQRLLEESANKLNEAYN-FLHN----------------
-------
>LDH_MYHO
------------------------------------------------------------
-----------------------------------MTKIGLIG-VGAVGSSYLYAALNK-
N--I----EAD-YVLIDS--FP--Q-----VAIAQAKDLND-AACSMANNGSTF--KA--
---G-------------D-YS--D-LK---DADIVII-TAS-------------------
--------------------------IR-PK-E-G-------VL--KDRMELLTDNAKLL
RKIGQSIKD-SG-FAG-VTIIASNPVDI---MATIYQQVTK---FSPNKVISSGTILETA
RMKKFLS-EKIGI-KAHSIT-GFVIGEHGA-RCLIPFSKIRI---G-LG--SL-----KD
WL-----ANGTIT-----NEWLSQLNEMVKKEAFEIIA---GKG---ITNYGIGENLAEI
TQAILYD-RQR-IYSLGVQ-L------PK---E----YK---HAG-VYFGLPVILGKN--
----GYTHLP--KI--RLDED-EQQQFDEYSKEIKETAI-QVLKNLDVEITIK-------
-------
>LDH_OEKI
------------------------------------------------------------
-----------------------------------MRKIGIIG-MGHVGSTLAHIITDR-
G--L----VDE-LVLLDI--NK--L-----HLQAELLDFLD-AQSFLP-SHTKI--IA--
---G--D------------YA--D-LG---DADIVVS-TFG-------------------
-----------------------NVHLTAQS-S-D-------------RFAELAFNLKQI
KSMAAQLRA-VH-FHG-VFLTITNPVDV---ITGVYQRELG---LPKEQVFGSGTYLDTS
RLKREIG-QRFDL-DPRSVT-GFVVGEHGD-SQFPAWSSIRI---L-DR--PI-----LE
IAQER-------------GIEVKDLALATKKDAFQVVQ---GKG---YTNIAVASAAASL
IESVLTD-SHY-EVVVSRY--------NQ---K----FG-------IYISLPAIIGRK--
----GIVSEV--YL--PLNPE-ETAKLKQSAQSIIEETK-LFQ-----------------
-------
>MDH_LIMO
------------------------------------------------------------
----------------------------------MKRKVGIIG-TGHVGSDVAFSLVTQ-
G--I----CDE-IVLIDK--IE--T-----KAESEALELRD-MASMTN-SYTMI--TS--
---N-------------D-WS--A-LG---DADVIVM-AVG-------------------
---------------------------PETL-L-R---E--------DRMEELVETSRSV
AEIVPKIIA-SG-FQG-IFVNITNPCDV---ITMLIQKLSG---FDHSRVFGTGTSLDTA
RMRRVVG-EALHI-NPKSVE-GYVLGEHGE-SQFVAWSTVKI---G-GV--SI-----KD
YK-----TTTS--------LDLPALKDAVRGGGWNILT---GKG---WTSFGIATAAAGI
VDAILTD-AKQ-VFPLAVF-S------E----K----TS-------TYIGQPALIGAN--
----GVIDIL--EP--PLTET-EKINFNESAEIIKNAFQ-LI------------------
-------
>MDH_LAVE
------------------------------------------------------------
-----------------------------------MSKIAIIG-LGHVGSTTAYTLVSR-
D--L----VDQ-LVLFDK--DE--K-----IVTAQYKDLKD-GQVGLN-SHLEI--IK--
-----------------PSLQ--E-LK---DTDIIIF-SAG-------------------
-------------------------KISVQQGS-G------------NRFDELNYTKKVA
DEWGPKIKQ-SG-FNG-ILINITNPCDV---IARLLQELSE---LPRNHVFGTGTSLDTA
RMKQAVS-DKLGV-HANSVH-GCVLGEHGM-TQFVPWTSVRI---E-NT--SL-----SQ
RLT---------------DEEQDSLEHQAKQNGMDIFF---GKG---FTSYGIANQAALI
VQTVLSD-SKK-IMPVSVY--------NP---D-----------EAIYIGEPALIGSD--
----GVEKIF--PL--DLTDQ-ESHKWDKSVQSIKEMYA-AI------------------
-------
>UNK_LASA
------------------------------------------------------------
-----------------------------------MNKVAIIG-IGHVGSTVAYTLVSR-
R--I----CSE-LVLFDQ--KP--K-----LAEAERNDLEAGQVDHTG--FVKI--TA--
-----------------NDES--Q-LA---TCDLVIF-SAG-------------------
--------------------------DISILEH-S--DD---------RFDELTYTKTAV
AQWAPKLKA-AN-FKG-ILLNITNPCDV---ITQYLQALTG---FPKERVLGTGTTLDTA
RMQVAVG-HYLNV-APNSVQ-GYVLGEHGN-SQFVAWSGVHV---G-GQ--PL-----AT
QLS---------------PEQLAQFEVDARQGAWEILS---GKG---YTSYGIANQAAHC
AAAILQN-TRQ-VLPVSNF--------DE-------------TVQ-CYVGHPAMVGAA--
----GVLQDY--PS--QLTTA-EQQKWQTSIDTIKHMYA-AI------------------
-------
>DHL_STCR
------------------------------------------------------------
----------------------------------MARKVGIIG-MGNVGSTLAGDLVRS-
G--L----VDE-LVLLDK--RE--D-----KLFADQLDLED-SLATSP-HYVKI--AA--
---N-------------D-DS--L-LD---NADVLVV-AVG-------------------
---------------------------DIKAYF-G---D------NPDRWVELAINIANA
KEIAVRLKR-TN-FSG-LIVVISNPCDA---ITTVLQRELD---YPKNRIMGTGTLLDSS
RLKNQLA-KATGL-APQSIQ-GYVLGEHGD-SQFTAWSTVNL---D-QL--GL-------
-------------------VEQEHIEAAVRRGGQQVFN---GKR---YTNFAIASSTHLL
LEAILTD-SHQ-ILPISNY-D------E----D----NA-------IYLSYPAIIGRQ--
----GVLERV--HL--ALSEE-EEQKLQNSAKAIKEKAF-S-------------------
-------
>DHL_LAMU
------------------------------------------------------------
----------------------------------MTRKVGVIG-SGNVGSTLANNMLVA-
G-------TADTLVLIDT--NE--L-----KLNSDATDFED-AAANLPTHTTVV--RN--
------D------------YE--A-LA---DADVVVI-AVG-------------------
-------------------------SIGVQN-D-DAKHD---------RFVELKVTSKAA
KEVGTKLKE-VG-FHG-VLVSISNPCDV---IAALFQKYTG---LPKTQVIGTGTLLDTS
RMKKVVG-QKFDV-DPRSVS-GYNLGEHGN-SQFSAWSQVRV---M-GH--PV-----TE
LAKDRD------------DVDLDQLAEDVRAGGYVVFH---GKK---HTNFGIAAAALRL
VTAVLND-AHT-ELPVSNF--------RE---E----YG-------TYVGYPAIIGRQ--
----GLVRQL--QL--DLTNE-EKDKLAASAKYIKDRFD-DVAAKLDNE-----------
-------
>DHL_LAPL
------------------------------------------------------------
-----------------------------------MRKYAIIG-VGHVGATIAYTLVCK-
G--I----ADE-LVLIDT--NA--A-----KARAEQLDLQD-AQARLD-SRTII--KI--
---N-------------D-YH--E-LD---DTDILFV-TSG-------------------
---------------------------NIHA-L-D---H-----ASGNRWAEFEYTKQIV
QDIAPKVKA-TK-FNG-VVIDTMNPCDA---ITHYFQRATG---LSRQQVFGTGTFLDTA
RMQKVVA-EAFDC-DPKNIS-GYVYGEHGE-SQFSAWSTVQV---N-GI--PI-----TS
LV-----DKYD--------LDLDAFEAAARHGGWAVHS---GKG---YTSFAIATCAVKL
SEAVFAN-ARL-ACPVSAY-S------E----T----FG-------TYVGQPAIIGKD--
----GVESVT--TL--ALTAD-EQAKFRNSADTIIEKFH-AFDDVLSDQSVKKRQQA---
-------
>DHL_LAMA
------------------------------------------------------------
-----------------------------------MRKIGIIG-LGHVGATIAYTLVTK-
G--I----ADE-LVIIDT--ND--D-----KTTAEEYDLRD-TLARLD-TFTKI--IP--
-----------------QDYD--S-LS---NADVVIT-AFG-------------------
-------------------------NIDSIKMD-G------------DRFGELNFNTAAV
EEVAANLKT-SG-FNG-VLINISNPCDV---VTTLLQQQTG---LSKAQVFGTGTFLDTA
RMQRAVG-QALHE-DPKNVS-GYVLGEHGE-SQYTAWSTVEV---K-GH--PI-----TK
LAE--EK-----------GLDLTSFDQQARRGGWLVFS---GKH---YTCYAIATCAIKL
AQAVLSD-ARL-ACPTSVY-L------EE--------YG-------HYIGYPAVVGRK--
----GIIEVN--SI--SLPIE-EKAQLDNSAKIIKEKLN-K-------------------
-------
>DHL_LASA
------------------------------------------------------------
-----------------------------------MRKMAVIG-LGHVGATVAYTLVSQ-
G--I----ADE-LVLIDT--NE--K-----KVVAEKLDFED-AMPRLP-YHVEI--KT--
-----------------QDYA--E-LK---DVDVIIT-AFG-------------------
-----------------------DIDASVRT---G---N---------RFAEFEINTKNA
VEVGKKIKE-SG-FSG-VIIDISNPCDA---VTSILQETTG---LPRNQVLGTGTFLDTA
RMQHVVG-DALGQ-DGRNVE-GFVLGEHGN-SQFVAWSTVRV---N-NK--PI-----TE
FFT---------------EEELEELGKKPAEGGFKVAN---GKG---YTSYAIATCGVKL
AQAVLSN-AHF-FGPVSTY-V------EE--------VG-------TYVGYPAIVGAK--
----GVEKVV--SL--VLTDE-EKAKLEQSANYIKEHLD-SLK-----------------
-------
>LDH_ANSP
------------------------------------------------------------
-------------------------------MGLKLRKIVIIG-AGHVGTMCGLSLMYR-
G--E----VDD-LVYIDI--DR--E-----KAYSQALDLDD-AVSLLP-HQITV--RT--
---G--D------------YG--D-VE---DADVIVM-AAG-------------------
--------------------------VS-RL-P-G--QT---------RLDMLDDSIRIM
KEVASHMQGLHI-PG--ILISISNPADI---VADYLRKQLD---LPKNRCFSTGTSLDSC
RLRRILS-QKMHL-DRSSIQ-AFVMGEHGD-SQMIPFSAVHI---S-GK--PL-----LQ
WMKDDTVRYG--------KLDLVQIEEETANAGHEVIE---GKG---STEFGIGIALSEI
VRSIFHD-SKK-VLPVSPL-L------EG---E----YG---QYG-IHAGVPCIIGKD--
----GIEQVI--EI--SLTDK-EKEKFENSCGVIREYIS-HIS-----------------
-------
>LDH_LABA1
------------------------------------------------------------
--------------------------------MKQAGKIIIIG-AGHVGSHAAYALASQ-
G--L----AGE-IVLIDI--DR--E-----KAAAQALDIGD-AAAYLP-YPVKI--KA--
---G--D------------YT--D-AG---DGDVMVI-AVG-------------------
--------------------------TNPDK-AKG--ET---------RMDTLAATAAII
RDVAEEIRQ-SG-FHG-ILVSISNPADV---IAHYLQYLLS---WPAGKIISTGTALDSA
RLRRVTA-EAAGV-SIEDVE-GYALGEHGE-SQIAAWSTVSV---Q-GR--TL-----SE
LREENKEKYG--------RIDWESLAGEVRGGGWTILE---GKG---STEFGIGAALAEV
VRAVWED-KGT-ILPVSTL-L------NG---E----YG---QHG-VYASVPAVLGRK--
----GVKKVV--EL--KLTEE-EKEKFGESCRIMRENFELAVTWYEKTRKAQNDGAASA-
-------
>LDH_RESP
------------------------------------------------------------
------------------------------------MKIGVIG-AGAVGVGVCHYTLAF-
G--S----CSE-LVLIDQ--QI--G-----KAEGEMMDFGH-ANSLTFSKNIRL--RA--
---G--D----------D-YS--L-LT---DADIVVI-TAG-------------------
--------------------------AQ-IK-E-G-------QT----RDDLAEINSRIT
VDIAQKIET-VA-PNA-ILLVVTNPCDI---ATYFITQNTG---FPADRVISAGCIIDTA
RLMKLVS-EKVDV-DPKNVS-GYILGEHGS-HCFMPWGLVGV---A-GQ--PI-----DY
YCQ----HNGFDA------IDPQTLLEEVKQAGFEIFK---RKH---NTTHGIAASVFRM
IQAITID-EYS-ILPVGTL-L------SG---H----YG-L-S-D-VVLSLPTIVNAR--
----GAHKVL--EH--PFSET-ETRELHDIAAALQKLIR-EVQAKTGLRGIS--------
-------
>UNK_GIZE
------------------------------------------------------------
--------------------------------MGSASRVAIVG-VGEVGGAVAYNLTLN-
S--M----ASE-LLLVDL--DP--S-----ARNAQIEDLSD-VTYSTN-SSTRV--RS--
---A-------------T-YH--E-AA---QCDLVVI-TAA-------------------
--------------------------SK-HM-L-G-------QT----TIDYTSRNTSML
RGVMEAMKP-FR-ADT-VLLIVADPVDL---LTSLAKQMSG---LPESQVFGTGTALDTY
RLRGMIA-SRALV-SPYTVD-AFVVGRHGE-EQVVVWSSATI---G-AV--PI-------
-------QDVKML--DS--IDRSRIELICKHRSNQIIL---GKG---SAPFGIASVVANL
CCSVILD-KHE-MYPVSYF-Q------EE--------HG-------CCLSLPAVIGRK--
----GILNSV--PL--ATNEN-ESAAVKLSGKLLKASVE-SIQRDWW-------------
-------
>LDH_ASFU
------------------------------------------------------------
------------------------------MLSTDGPRIGIIG-VGQVGAAAANALIMN-
S--V----ARE-LILVDI--KT--E-----LRNAQVQELSD-VSRMSGRAETRV--RA--
---G--T------------YH--E-AG---QCDIILI-TAG-------------------
-----------------------------SKFSVG--ET---------SVQHMYRNLGIV
RSVIQAMRP-FR-SDA-ILIVVSNPVDL---LTTLAQQLSG---LPRSQVMGSGTLLDSV
RLRGLLA-NKVGV-AADAID-IYVLGVQGL-DEIVAWSTASV---H-GL--PL-----AS
AVPGN-------------TFEPVQLTHECKQISQAIIK---AKG---AMPLGIGAIISMI
CLSILGD-QRH-VLPISHF--------QE---E----FG-------CCFSLPVVLGRK--
----GILRTI--SM--PVNGE-EWDGIVKSAAALNETIE-HVNE----------------
-------
>UNK_TRAT
------------------------------------------------------------
------------------------------------SSIAIVG-VGQVGAAAAYALILG-
S--I----ANE-LLLVDK--NV--S-----LRDGQVCDLSD-VAYSCN-SRTKV--RA--
---A-------------S-YQ--Q-AG---QCDIIVI-TAG-------------------
--------------------------SR-HI-T-D-------HT----YPECVHRNISTI
RTILDGMKP-LK-SDA-VLLVVSSPVDL---LTSLVLQLSQ---LPPSQVLGSGTYLDSI
RLRGMLA-DRLGV-AAKSID-AFVLGVQGE-SQVTAWSAATV---G-GV--PI-------
-------NECLSK--GA-LINRAGLSSECQNRSQGIIR---AKG---ATPFGIGSVVSGI
CSSIILD-KGT-VHPISHF-Q------PS--------FG-------CCFSLPVVLGRR--
----GIQRKV--QM--SLDFD-EDAQITDSATALKRRID-QV------------------
-------
>UNK_THTE
------------------------------------------------------------
---------------------------MPPAHTKACSRIAIVG-VGQVGGAAAYALILS-
G--V----ASE-LLLVDV--KI--E-----LRDAQVRDLSD-VAYGIG-GGTRV--RA--
---A-------------T-HS--E-AA---QCDIVVI-TAG-------------------
--------------------------SK-YF-L-G-------ET----SIQHMHRNIGVM
RSVMGSMTS-FR-PDA-IILVVANPVDL---LTTLVQELCR---LPKFQVFGTGTFLDSV
RLRGLLA-EKTGV-RPSSIQ-LSVIGVHGD-TQVAAWSSATI---N-GV--PI-------
-------DQFLPP--EQ--CNHADLANECKHISEDIFR---AKG---ATPFGIGSVVASI
CTSILLD-KGD-VQPISHF-Q------SE--------HR-------CCFSLPVVLGRK--
----GIMRTV--QL--PLSSD-EKAHLARSAERLKETLE-RIKHH---------------
-------
>LDH_RHOR
------------------------------------------------------------
--------------------------------MVLHSKVAIIG-AGAVGASTAYALMFK-
N--I----CTE-IIIVDV--NP--D-----IVQAQVLDLAD-AASV---SNTPI--RA--
---G--S------------AE--E-AG---QSDIIVI-TAG-------------------
--------------------------AK-QK-E-G--EP---------RTKLIERNNRVL
KNIIGGMQP-IR-SDA-IILVVVNPVDI---LTHIAQTLSG---LAPNQVIGSGTYLDTT
RLCVHLG-DIFDV-NPQSIH-AFVLGEHGD-SQMIAWEAASI---G-GQ--PL--TSFPE
FA----------------ELDKKAISKAISGKAMEIIR---LKG---ATFYGIGACAADL
VHTIMLN-RKS-VHPVSVY-V------EK--------YG-------VTFSMPAKLGWR--
----GVEKIY--EV--PLTEE-EEALLLKSVEALKAVEYLS-------------------
-------
>UNK_AROL
------------------------------------------------------------
----------------------------MATTSNSYTSVAIIG-AGSVGCTIAHTLMLR-
R--V----CAE-VRLVDI--AE--D-----LCKAQVQDLQD-ATYLTN-VRIKY--AT--
-------------------PQ--E-AG---QSDIIVI-TAG-------------------
--------------------------AK-QK-P-G--ET---------RLDLIEKNYKVL
GSVLKGLQP-IN-PLA-IILLVANPVDV---LTHFTQQMSG---LPKNQVLGSGTLLDSI
RLRGLLA-QRLNV-SDNSIN-AYVIGEHGD-SQCVAWSSATV---S-GAHISL-----ID
DIS---------------EEEKVEIGKLVSGKANAIIK---AKG---FTSYGIGATAANI
CEAILFD-QRP-VYPLSCW--------HE---E----HQ-------CCISLPAVVGRN--
----GVVTQI--PL--PLNDK-EREQIEASAATLRDQIA-KF------------------
-------
>LDH_LEMA
------------------------------------------------------------
-----------------------------MTAPRLKTTIAILG-CGDVGATLAYTLVLQ-
P--I----CSE-VILVDL--KK--D-----LLEAQVRDLND-ATYRGD-SGVKV--RA--
---G--S------------HR--E-AG---QADIVVI-TAG-------------------
--------------------------AK-QK-T-G--ES---------RLSLLSRNLHIL
ESIFSSMAP-IS-QDT-ILLLVANPVDI---LTYFARKLSG---LPESQVLGTGTSLDSA
RLRGVLA-QKAEV-APNSVD-AFVLGEHGD-SQFIAWSSASI---G-TT--PLALALSDQ
LT----------------PGFKEYISAHTRGAAGAIIA---AKG---CTSYGIGNIAASI
CKYILFD-SRS-VRPLSFY-Q------PE--------LG-------CCLSMPAVVGRK--
----GIIKAM--PI--QLDEA-ERRELEKCAEGLRGIIAGAEKELSADRQLEKALASDKG
V------
>UNK_PYTE
------------------------------------------------------------
----------------------------MPQDPKLTSQIAILG-AGDVGATIAYSLIMN-
P--A----AGD-ILMVDP--KV--E-----VRDAQVQDLSD-ATFHGN-TSTRV--RA--
---G--T------------HK--E-AG---QCDIVVI-TAG-------------------
--------------------------AK-QK-K-G--ES---------RTDLIGRNKAIL
ESAISDMKP-FR-PDT-VLLIVANPVDV---LTFFAQKFSG---LPKHKVIGSGTFLDSA
RLRGILA-SKAEV-AASSIE-AYVLGEHGE-SQFVAWSLASI---G-GV--ALEKAMPSD
IK----------------AIDKEAIEEETRNKATSIIQ---NKG---ATNYGIGGVAASI
CKSVLFD-EKI-IRPVSCW-Q------EG--------LG-------VCLSVPVVLGRK--
----GVVRAM--EM--ELSEG-EKGKLEKSAKALREVIDA--------------------
-------
>LDH_LALA
------------------------------------------------------------
-------------------------------MKINNKKVVIVG-AGAVGSTYAHNLVVD-
D--L----ADE-IAIINT--NK--S-----KASANSLDLLH-ALPYLNAAPKNI--YA--
---A--D------------YS--D-VS---DADIVVL-SAN-------------------
--------------------------AP-SA-TFG-------KN--PDRLQLLENNVEMI
RDITRKTMD-AG-FDG-IFLVASNPVDV---LAQVVAEVSG---LPKHRVIGTGTLLETS
RMRQIVA-EKLQI-NPKSIH-GYVLAEHGK-SSFAAWSNVTV---G-AI--PL-----TT
WLK----KYPNPE--F--PT-FDEIDQEIREVGLDIFM---QKG---NTSYGIAASLARL
TRAIFRN-ESV-ILPVSAY-L------TG---E----YG-Q-S-N-LYTGSPAIIDRT--
----GVRAVL--EL--ELTQD-EQEKFKASTVLLKENFD-SIREKCTL------------
-------
>LDH_MYIO
------------------------------------------------------------
---------------------------------MKNRKVVLIG-CGAVGQAFLYGALNQ-
N--L----FDE-YVLIDA--FE--N-----AAKGNAIDTSD-AIPNLVQPPKYV--KA--
---G--T------------YE--D-CA---DADIVVI-TAG-------------------
--------------------------VA-QK-P-G--ET---------RIELIGRNAKII
QDIATEVKD-SG-FDG-ITVIASNPVDI---ISTIYQRVTG---FDVHKIIGTGTSLDSV
RLNRLIA-EKYDV-SPKSVC-AYVVGEHGD-TSVSVFSKATI---G-GI--PL-----SK
FGKKMT------------ESQQRKMHNEVMRMAYKIIN---LKR---ATFYGIGAAINKI
CRAVLQD-ENI-VLPVSCV-T------KG---T----FE-------MQLGWPAVVNKN--
----GWSKPL--KL--ELNAE-ERRKFNKSAKEMKKVFDEAISELGL-------------
-------
>LDH_MYCA
------------------------------------------------------------
-------------------------------MKKTANKVVLIG-AGAVGTSFLYAAINQ-
G--I----AEH-YVLIDA--FP--Q-----PAEGNALDLSD-TLAVIPHSFTSI--KA--
---G--S------------YE--D-CK---DADVVVI-TAG-------------------
--------------------------RP-QK-P-G--ET---------RLEMVAGNAEIM
KNIATEVKK-SG-FDG-ITVIASNPVDV---ITHVYQKVTG---FDPHKVIGSGTTLDSA
RLRRLVG-QKLNV-KPESVQ-AYVAGEHGD-SSVAIWSQANI---M-GR--PI-----LD
YV-----KCGCLT-----LEDLDQIQKDTVDMAYKIIN---LKR---ATFYGIGACLTKI
VNAVLRD-EKA-TLMVGAQ-L------NG---E----YK---NKD-LYTGVPAIIGSN--
----GWEKII--EW--DLTKE-EQEKFDKSCETLHKTID-SVKHLF--------------
-------
>LDH_MYMO
------------------------------------------------------------
-------------------------------MDKKIKRVAMVG-AGLVGVSVLYSCMNR-
G--L----AEQ-YGIIDI--ND--K-----LSVGHSLDFED-ASAANN-HNFSV------
---GKIE------------YS--D-LK---DYDVVVI-TAG-------------------
--------------------------RP-QK-P-G--ET---------RLEMVADNAKIM
SNIAKNIKK-SG-FKG-VSIVVANPVDV---MTFIYQHETG---FDKNRVISSGTSLDSA
RLRFEIS-KKLKV-HPKSVQ-AFVLGEHGD-SSVSVYSAATV---S-GK--SF-----NE
IV-----KERGIS-----KKELEDMHTTVYKKAYEIIN---RKG---STYFGIGSTVAEL
VEAILTD-SHA-IFGVGVY-L------TG---Q----YG---VKD-LYIGVPTVLGSK--
----GVVEVI--NF--NLTKE-EQEKFVSSATILKGNIQKALEAIKG-------------
-------
>LDH_MYPN
------------------------------------------------------------
---------------MIGGLNQIKMKASLNKLVMKSLKVALIG-SGAVGTSFLYAAMSR-
G--L----ASE-YMVIDI--NE--K-----SQVGNVFDLQD-AVPSSPQYSKVI--AG--
------D------------YK--Q-LK---DYDFIFI-GAG-------------------
--------------------------RP-QK-QGG--ET---------RLQLLEGNVEIM
KNIAKAVKE-SG-FKG-ITLIASNPVDI---MAYTYLKVTG---FEPNKVIGSGTLLDSA
RLKFAIA-EKYGM-SSRDVQ-AYVLGEHGD-SSVSIISSAKI---A-GL--PL-----KH
FS-----KASDI------EKEFAEIDHFIRRRAYEIIE---RKG---ATFYGIGEATAEV
AELILRD-TKE-VRVVASL-I------NG---Q----YG---AKD-VMFGTPCVLGRN--
----GVEKIL--EI--ELSAT-EKAGLDKSIQVLKDNIK-LAKL----------------
-------
>LDH_CAMY
------------------------------------------------------------
----------------------------------MAVKIAVIG-CGAVGSSFLYSAIHQ-
D--L----AAE-YGLIDY--NE--E-----FAKGQALDLED-SALYFD-ASPKL--KV--
---I--K----------H-YQ--E-LD---NYDFIVI-TAG-------------------
--------------------------RP-QK-E-G-------ET----RLEMIKDNAKIM
KKIAEDVRD-SA-FQG-IVVICSNPVDV---LTYVFQKVSG---FKHRRVIGSGTVLDSS
RLKVEIS-RELGV-SPSSLEGAFVIGEHGD-SSLVTFSNIKV---A-GL--TI--NRCED
NHF----PNSTFC--C--SDYEEKLEKVVSHKAYEIIN---RKR---ATHYGIGAALAQI
LKAIIFD-KQE-VLPVSVL-L------NG---E----YG-L-S-G-VVIGAPAIVGKT--
----GIEKVL--EL--KLSQK-EMEKLHSSAKILSSNFE-IIRELI--------------
-------
>LDH_MYCH2
------------------------------------------------------------
---------------------------------MKPIKIALIG-AGNVGNSFLYAAMNQ-
G--L----ASE-YGIIDI--NP--D-----FADGNAFDFED-ASASLP-FPISV--SR--
---Y--E------------YK--D-LK---DADFIVI-TAG-------------------
--------------------------RP-QK-P-G-------ET----RLELVADNIRII
REIALKVKE-SG-FSG-ISIIVANPVDI---ITRAYRDASG---FSDQKVIGSGTVLDTA
RLQFAIA-KRAKV-SPNSVQ-AYVMGEHGD-SSFVAYSNIKI---A-GE--YF----CAY
SKL------TGID--S--SNYEKELEYPVSRRAYEIIN---RKR---ATFYGIGAAIAKI
VSNIIKD-TKN-IMIAGAN-L------RG---E----YG-F-H-G-VNIGVPVVLGAN--
----GIEKII--EI--SLNDK-EKEKFAKSVAIIDKIYQ-DAIKNI--------------
-------
>UNK_MYHA
------------------------------------------------------------
-----------------------------------MAKVVLIG-AGAVGTSFLYSAINQ-
G--L----ANE-YGIIDV--SE--N-----GRDGNVLDLED-AIASVP-KEFKI--YA--
---A--D------------YD--Q-LD---DADYILI-AAG-------------------
--------------------------RP-QK-P-E--ET---------RLQMVQDNVAII
KEIARKIKA-SK-FSG-ITLICANPVDI---LTYAYLKATG---FPKSKVIGSGTVLDTA
RLRVEIA-KDIGV-SPNSIDNAYVIGEHGD-SSVTTFSSITV---G-GK--AL-----SE
W------GCKFNS-----ENYEEKLEKYVARKAYEIIN---RKR---ATFYGIGAGMAKI
LSSIVND-KGD-IVVCGAY-L------EG---E----YG-FSN---IVMGVPCVLNKN--
----GISKIV--KV--NLNSK-EQEKLAASYKIIEGINK-EITF----------------
-------
>LDH_ANHY
------------------------------------------------------------
-------------------------------MNKLGRNVVLIG-SGFVGSSYAYALVNS-
G--L----ATK-LSIIDI--DE--D-----KSIADVNDLMD-ASCKTE-CPTLV--KE--
---G--S------------YE--D-CK---DADLVVL-CYG-------------------
--------------------------NS-QK-N-L-------TN----RLDDIKIATRMV
LDTIPKVME-NG-YDG-IILLATNPVDV---ISKVVQEVSG---LDHNKIVGSGTNLDTA
RFIQYLA-QEVSC-NPKDVE-AYVLGEHGN-SSVALWSNARI---K-GI--SI-----DK
FLK----NVGD----G--EKFKEDVLEKIRDKAFKIIK---GKG---ATHFGIANCLVDF
TRAILLD-EKR-IIMASAY-L------DG---E----YN-N-K-G-LYTGVPTVIGAN--
----GCEKIL--EM--DISKK-EQEMFDNSCKALEENYK-LAQEVLGE------------
-------
>LDH_LIMO
------------------------------------------------------------
--------------------------------MKP-RKVMIIG-AGNVGTAAAHAFVNQ-
K--F----VEE-LILVDL--NK--E-----RVEGNRKDLAD-AAAFMP-GKMDI--TV--
---R--D------------AS--D-CA---DVDIAVI-TVT-------------------
--------------------------AGPLK-E-G-------QT----RLDELRSTSRIV
SSIVPEMMK-GG-FNG-IFLIATNPCDI---ITYQVWKLSG---LPRERVLGTGVWLDTT
RLRRLLA-EKLDI-AAQSID-AFILGEHGD-SQFPVWSHSSI---Y-GK--PV-----NE
YSV----EKLGEA--L--D--LKQIGETARDTGFEIYH---QKG---CTEYGIGGTIVEI
CRHIFSG-SQR-ALTVSCV-L------DG---E----YG-E-S-G-LAIGVPAVLSQN--
----GVKEII--SL--KLDEK-EKEAFANSVAVIKKSIQ-SI------------------
-------
>LDH_LAZE
------------------------------------------------------------
--------------------------------MQNRGNIILIG-DGAIGSSYAFNCLTT-
G--V----GQS-LGIIDV--NE--K-----RVQGDVEDLSD-ALPYTS-QK-NI--YA--
---A--S------------YE--D-CK---YADIIVI-TAG-------------------
--------------------------IA-QK-P-G-------QT----RLELLAINAKIM
KGITHNIMA-SG-FNG-FILVASNPVDV---LAELVLQESG---LPRNQVLGSGTALDSA
RLRAEIG-LRYNI-DARIVH-GYIMGEHGD-SEFPVWDYTNI---G-GK--PI-----LD
WIP----KN---R--Q--ESDLAEISERVKTAAYGIIE---KKG---ATFYGIAASLTRL
TSAFLND-DRA-AFAMSVH-L------EG---E----YG-L-S-G-VSIGVPVILGAN--
----GLERII--EL--DLNAE-DHKRLADSAAILKENLQ-KAQEA---------------
-------
>LDH_BOGA
------------------------------------------------------------
--------------------------------MLKSNKVVLIG-AGGVGSSFAYALTIDN
S--L----VHE-LVIIDV--NE--N-----KAKGEVMDLNH-GQMFLK-KNINV-LFG--
---T---------------YK--D-CI---NADIVVI-TAG-------------------
--------------------------LN-QK-P-S--ET---------RLDLVDKNSEIF
KDIITNVVS-SG-FDG-IFVIASNPVDI---MTYVTMKYSK---FPIHKVIGTGTILDTS
RLRYFLS-DRLNV-NTQNIH-SYIMGEHGD-SSFATWDETKI---A-MK--PL-----SE
YL-----AEGKIT-----EIELDEIHKKVVNAAYEVIK---LKG---ATYYAIGLGIKNI
VNAIIGD-QNI-ILPISSY-I------NG---Q----YGGL-VKD-IYIGAPAIVCKE--
----GVKEVL--NF--KISPK-ELEKFNSSANQLKSYID-KIEF----------------
-------
>UNK_STHA
------------------------------------------------------------
---------------------------------MARHKIVLIG-SGYVGSAFAHAIVAK-
G--L----VDE-MAIIDI--DE--D-----KAKADVWDLNH-ATPFGD-NFVNV--HV--
---G--Q------------YE--D-FK---DADIVVI-CAS-------------------
--------------------------AKLAK---G--ET---------RLKLLEDNVDIF
VPMIQRIVD-SG-FDG-YFVLPSNPVDI---MSYVVKRVSN---FPKNKIIGSGTSLDTA
RFQFFLS-REFDV-APNQVY-APIIGEHGD-SQVAVWSHAQI---A-GE--PV-----LD
LL-----PSNTNL-----EAFKTSISNRTTQIGYDIYV---RKG---TTNFGISLSLVRI
VEAILFN-KNI-IMNVSSY-V------EG---E----YG---LSD-VYIGVPTVINRN--
----GADRII--EL--ALSKE-ELSQLHHSADIILDYQR-QADAIIDQMC----------
-------
>LDH_STEP
------------------------------------------------------------
--------------------------------MKN-NKVVVIG-NGHVGSSYSFLMASE-
SNTS----IDE-IAIISR--HE--N-----VVKSCVEDLRH-MLPFNN-STLKV--KS--
---G--D------------YS--D-CE---DADIIVI-AAS-------------------
--------------------------AS-ME-S-V-------SK----RSDLLEANHKIF
KSIIAKIME-NH-FKG-IFIIASNPVDT---LSYITKEISG---FPKEKVIGSGTIIDSA
RFQFKLS-EIYNV-SPSNIQ-AMVLGEHGD-SQVPIWSKANI---A-GV--PL-----KE
------------K--T--SNVLEEITTYTKEVGTEILK---SKG---NTSYGIAKALTTI
TNAIIKD-ENT-ILTVSSY-L------SG---E----YG-Y-D-N-LYSGVPTLINKY--
----GAQKII--EL--PLDEK-ENQNLKYSFEILKKAQD-EISKFR--------------
-------
>LDH_ETHA1
------------------------------------------------------------
------------------------------MCTDN-RKVVLVG-TGLVGMSFAYALLNQ-
H--A----CDE-LVLIDI--NK--Q-----RAEGEAMDLNH-GLAFSG-TNMKI--YA--
---G--D------------YK--D-CA---DADIVAI-CAG-------------------
--------------------------VA-QK-P-G-------ES----RMDLLQRNTAVF
KSIVEPVVA-SG-FSG-VFLVATNPVDI---MSYVTYRLSG---FAKGRIVGTGTTLDTA
RLRYLLG-DYFKV-DPRNVH-AYVMGEHGD-SEFVPWSQALI---A-TR--PV-----MG
LCV----ENHGPD--Y--KAGMLHIGEEVRTAAYRIIE---AKK---ATYYGIGMAMVRV
ARAILGG-ENS-VLTVSSL-L------DD---D----YG-T-P-K-VYAGVPSIVSRR--
----GVSRII--RL--SLTPE-ENQLMQDSCAKLEQAVS-GLTF----------------
-------
>LDH_ORSP
------------------------------------------------------------
------------------------------MGERK-SRVVIAG-VGNVGATTAYSIINQ-
G--L----CEE-IVLIDV--NR--E-----KALAEAMDMEH-STYFMN-RNIKV--RE--
---G--G------------YE--D-CR---EADIVVI-TAS-------------------
--------------------------APMPK-N-S-------NN----RLEMLAPSMGII
RSIVTEVMK-SG-FSG-IFVVVSNPVDI---MTYYCWKISG---LPKERVIGSGTTLDTA
RLCISLS-KLYEL-DAKSVQ-AYVIGEHGD-SELVSWDSANI---G-GK--NI-----SD
VMR----DNAERT--A--GKTKEELLRETVQAGWDIFQ---RKG---NTCYGIAASTTAI
IKSILFD-ENR-IYPVSVM-L------DG---A----YG-L-K-N-VFLSAPTILNRQ--
----GAKEVV--EI--HLNPE-ELAAYRRSAKLLSDFYE-ELC-----------------
-------
>UNK_EUBI
------------------------------------------------------------
--------------------------------MIKKRKVVIVG-AGNVGASTAFCMINQ-
G--I----CDE-IVLIDM--NT--E-----RAKGETLDMIH-SIAFMN-RNMQI--KL--
---G--D------------YT--D-CK---DADVLVI-TAS-------------------
--------------------------APMGK-E----ND---------RLVALKSSSKIV
TSIVSSAME-NG-FNG-FIVVVSNPVDI---MTYVAYKVSG---LPANQIIGSGTLLDSA
RLQCHIA-DCIDV-DTKSIH-AYVLGEHGD-SEMIPWSTVRV---G-GK--GI-----YQ
IIKDNPTRMN--------EGMFDSIHEAVKKDGWEIFN---RKG---NTCYGIAASTTRI
VRALMFN-ESV-VLPVSTY-L------DG---Q----YG---QDG-VFTSVPAILDAT--
----GVKEVV--EI--EMTKE-EKEQFDSSCSHLQSFYK-EV------------------
-------
>LDH_COSP
------------------------------------------------------------
-------------------------------MNILKSKVVIIG-AGNVGVSTAFCLINQ-
G--L----CDE-IALIDL--NQ--E-----KAFGEVLDLSQ-SMEYMN-RNTAV--KV--
---G--T------------YD--D-CC---DASIVII-TAS-------------------
--------------------------VPVHN-A-G--ND---------RLKMLEPTKKVM
KTIVTEIMK-SG-FDG-HLIVVSNPVDV---MTYYAYKISG---LPARQVIGSGTTLDTA
RLKYFIA-QKIDV-DPRSVH-ALVIGEHGD-SEMIPWSTVRI---G-GK--DI-----YS
VVRDNEARIG--------KDPYDEMKAETIKAGWEIFN---RKG---NTCYGIASSTVGI
VKTILHN-ENR-ILPVSTL-L------QG---E----YG---HDD-LYISVPTIIDRT--
----GAKEIV--EL--DMTDE-EFKEFNQSCEHLKSFYE-CLDD----------------
-------
>LDH_CLBU
------------------------------------------------------------
---------------------------------MKANKVAVIG-AGAVGTSIAFDLIIQ-
G--I----CNE-LLMIDI--NK--P-----KAESEVLDLKH-CTAYSN-SSIKI--KA--
---G--E------------YS--E-CT---DMDIIVI-TAA-------------------
--------------------------APLIK---G--QS---------RLDMFETAKKIT
KSIIDPIME-SG-FNG-YFIIVTNPVDI---ISYYVYKLSG---LPKNKVIGTGTALDSA
RLKVFLA-DLIGI-EANSVQ-AYTIGEHGD-SQFIPWSTVSV---G-GK--NF-----ED
ILIDNKDRLK--------SFDKDLTLEEIKKAGWKIAD---VKG---TTNYGIAATTVDI
IKSILNN-EGK-IIPVSAL-L------EG---E----YG---IDD-VYIGVPAIINKT--
----GISEIV--EL--RLNQE-ESASFNNSVSILKKFLS-QL------------------
-------
>LDH_CLBO
------------------------------------------------------------
-------------------------------MSFKARKIAIVG-TGPVGASCAFALINQ-
C--M----CEE-ILMIDL--NK--T-----IVKGETLDLSH-AIEYMP-LRTKI--KV--
---G--T------------YE--E-CK---DVDIVII-TAS-------------------
--------------------------AP-PK-P-N--QT---------RLDTLGVSSKIC
TSIVKSIMN-YG-FNG-FFILVSNPVDI---ISYHTWKLSG---LPKNKVIGTGTSLDTA
RLKMLISAELGGI-DTKSIQ-AFAMGEHGD-SQIVPWSKVTI---G-GE--SL-----FN
LMK----KNSSLS-----KLDLNKLVWKTTRLGWDIYE---TKG---TTYYGISSAVVGI
IKSIFHD-EKK-IIPVSAL-L------DG---E----YG---EKD-IYAGVPAIIGKN--
----GVEKVI--EL--ELTDK-ENVNLKSH------------------------------
-------
>LDH_BACE
------------------------------------------------------------
-------------------------------MKRHTRKIAIIG-TGLVGSSCAYSIVNQ-
G--I----CEE-LLLIDI--NH--E-----RAVGEAMDLSH-CINFTN-TRTKV--YA--
---G--S------------YE--D-CK---DMDIVII-TAG-------------------
--------------------------PA-PK-P-G--QS---------RLDTLGASAKIM
ESVVGGVME-SG-FDG-IFLLASNPVDI---ITYQVWKLSG---LPRNRVIGTGTSLDSS
RLRTILS-EMLHV-DPRSIH-GYSLGEHGD-SQMVAWSHVTV---G-GK--PI-----LQ
ILEEQKERFG--------EIDLDEIVEKTAKAGWEIYK---RKG---TTYYGIGNSLAYI
ANSIFND-DHR-VIAVSAI-L------DG---E----YG---EYD-ICTGVPAIITRD--
----GIREIV--EL--NLTED-EESRFAKSNDILRDYMK-TIGY----------------
-------
>LDH_WECI
------------------------------------------------------------
------------------------------MTQKHHQKVVLVG-DGMVGSAFSYALMQQ-
G--V----AEE-LAIVDV--AK--D-----YATGDALDLED-TAPWTY--PKQV--TG--
---G-HN------------YQ--V-VA---DADIVVI-TAG-------------------
--------------------------VG-RK-P-G--QT---------RLELIDKNLTIV
KQVVDNVMA-EG-FTG-IFVVATNPVDI---ITLAVQQFSG---LPEHRVIGTGTALDTA
RLQVALA-EQYGV-APAAID-VLVLGEHGD-SAFANFDEAQI---G-GQ--SL-----ND
FN-----KKYGNS-----AQDLVELMEATTKKGGAIIG---RKG---ATFYGVATALARI
VRAILRD-ESM-VLPVSAW-M------SG---Q----YG---LSD-MYIGSPAVINGD--
----GAKTVI--MA--ALSSA-EQMQMQRSAEILRAVTADALANFMK-------------
-------
>LDH_LAAC
------------------------------------------------------------
----------------------------------MSRKVFLVG-DGAVGSTFANDLLQN-
T--T----VDE-LAIFDV--AK--D-----RPVGDSMDLED-ITPFTGQTNIHP--AE--
-------------------YS--D-AK---DADVCVI-TAG-------------------
--------------------------VP-RK-P-G--ET---------RLDLVNKNVKIL
KTIVDPVVE-SG-FKG-VFVVSANPVDI---LTTLTQKISG---FPKDRVIGTGTSLDSM
RLRVELA-KKLNV-PVAKVN-SMVLGEHGD-TSFENFDESTV---D-NK--PL-----RD
YSE--IN-----------DNVLSEIESDVRKKGGKIIT---NKG---ATFYGVAMMLTQI
VSAILDN-RSI-CLPLSAP-I------NG---E----YG-I-KHD-LYLGTPTIINGN--
----GIEKVI--ET--KLSDV-EKAKMINSADKMQEVLS-GVEM----------------
-------
>LDH_AEUR
------------------------------------------------------------
------------------------------MSEIHDAKIILIG-DGSVGSAFAYHNVIT-
G--V----GRE-LGIIDI--NQ--D-----KVYGDVLDLED-ATPFSP--RKHI--FQ--
-----------------ATYE--D-CK---DADIVVF-TAG-------------------
--------------------------IP-QK-PGG--ET---------RLDLVDKNLPIF
KDMVGQVVD-SG-FDG-IFVVASNPVDI---LTYATWKFSG---FPSEKVIGTGTSLDSA
RFRVEIA-KALDV-DPRDVT-AYILGEHGD-TEFGAWSHVLV---G-GQ--PI-----EK
FAT--S-DNRLDQ-----QARQDEITDYVRNKAYDIIN---GKG---ATYYGIGSCINRI
CRAILNN-ERA-TLPVSAL-L------ED---N----YQ---QDD-IYIGTPAIIGSQ--
----GIEQVV--EL--ELTER-EQGFMDNSANAMRKIIEDSFAKLEDK------------
-------
>LDH_LASA
------------------------------------------------------------
-----------------------------MSKTQNHQKVILVG-DGAVGSSYAYAMALQ-
G--T----AEE-FGIVDV--VK--E-----RTEGDALDLFD-ATGFTF--PKKI--YA--
-----------------AEYS--D-CK---DADLVVI-TAG-------------------
--------------------------AP-QK-P-G--ET---------RLDLVNKNLKIL
SSIVKPVVE-SG-FDG-IFLVAANPVDI---LTYATWKFSG---FPKEKVIGSGTSLDTA
RLRVAMT-EMTGIKDPRSMH-AYIMGEHGD-SEFAAYSAATI---G-GR--PF-----LD
WA-----KEHGVS-----KEDLDKMEDDVRNKAYEIIN---KKG---ATFYGVAAALARI
SKAILRD-ENA-VLPVSAY-M------EG---Q----YG---LND-IFIGTPAVVNGT--
----GLHEVI--EV--PLNEE-ESKKMTESAATLKKVLTDGLKALEENK-----------
-------
>LDH_EUSP
------------------------------------------------------------
-------------------------------MNEK-RKLVLVG-TGFVGMSMAYSFLNT-
G--G----IDE-LVLIDV--NH--D-----KAVGEAMDLQH-GLPYAR-GKMTI--KA--
---G--G------------YE--E-CK---DASIVVI-TAG-------------------
--------------------------VT-MK-E-G-------ES----RLDIAAKDTMIL
KSVTENIMK-SG-FDG-IIVVASNPVDS---MTYVAQKVSG---LPKERVIGSGTILDTA
RLRYLMS-EYLDV-SSSNIH-AYIMGEHGD-SSFVPWTNAYV---G-CK--NL-----LD
ILD----EQGK-D--L--SD-LHEIYTQVQQAGYEIIK---RKR---STYYGIGLSLNRL
VHAILDD-ENV-ILTISAY-Q------EG---E----YG-Q-E-G-LYIGVPAIINRK--
----GIREIV--KL--ELNEV-DQAKFDASCETLRSINT-GTIDPLL-------------
-------
>UNK_CLBA
------------------------------------------------------------
----------------------------------MKSKVGIIG-TGMVGMSYAYSMVNQ-
G--T----CEE-LVLIDI--NK--E-----KTEGEAIDLNH-GLSFAP-RKMKI--YS--
---G--D------------YS--D-LS---DAALVCI-TAG-------------------
--------------------------PPPQE---G--ET---------RLDTIHKSIAVM
KNIISNIKT-SG-FDG-IILVATNPVDI---MTYAAWKLSG---FDKTKVIGSGTTLDTA
RLRSALG-EKLNI-NEKNIH-AYVIGEHGD-SQFVPWSYALC---G-PK--PI-----YH
FAA----KNKGIS-----FEELSEIEDEVRNIAYKIIK---AKR---ATYYGIGMSLARI
TKAVLDN-ENS-ILSVSSY-L------DG---E----YG---HDD-VYISVPSVINAD--
----GVREVV--DL--NLDKE-DKEKFDKSVAIMKENIA-KLDLQ---------------
-------
>LDH_ENFA
------------------------------------------------------------
-------------------------------MKKTSRKVVIVG-TGFVGTSIAYAMINQ-
G--I----SNE-LVLIDV--NQ--E-----KAEGEALDLLD-GMAWGD-ENVAV--WS--
---G--G------------YE--E-CK---DADIVVI-TAG-------------------
--------------------------IN-QK-P-G--QS---------RLDLVKTNASIM
RQIVKEIMG-SG-FDG-IIVVASNPVDI---LTYIAWNESG---LPTSRVIGTGTTLDTT
RFRKEIA-LKLKV-DPRSVH-GYILGEHGD-SEVAAWSHTTV---G-GK--PV-----FE
IVE----KDHRIA-----QDELDVIADKVRNAAYEIID---RKK---ATYYGIGMSTARI
VKAILNN-EQA-VLPVSAY-L------TG---E----YD---EKD-IFTGVPSIVDEN--
----GVREVV--EL--SINEE-EKAMFSKSTSALREVLNTVL------------------
-------
>LDH_STXY
------------------------------------------------------------
------------------------------MEYIKSNKVVLIG-DGAVGSSYAFALVAQ-
G--V----ADE-LVIIDL--AE--E-----KVKGDVMDLNH-AAPYGG-SPIKI--KA--
---G--S------------YK--D-CD---NADIVVI-TAG-------------------
--------------------------AA-QK-K-G--ET---------RLDLIEKNTKIF
KNIVSEVMD-SG-FDG-IFLVATNPVDV---LTYVTREVSG---LPKEKVIGSGTILDTA
RFKYELA-EEFGV-SDRSVH-GQIIGEHGD-SELAVWSQANI---A-GQ--PL-----YQ
LLK----DDPE-R-----QHRIEEIFVNTRDAAYDIIQ---AKG---ATYYGIAMGLVHI
TKAILNN-QNL-VLTVSSY-L------EG---E----YD---QKG-VYVGVPTKINRQ--
----GAVKVF--EI--PLSEE-EERLFNNSVNILKEM-----------------------
-------
>LDH_BASP
------------------------------------------------------------
------------------------------MKTNKVNRVVVIG-TGAVGCSYAYSMVNQ-
G--A----AEE-IVLIDV--NE--A-----KAEGEAMDLNH-GMPFAP-SPVRL--WN--
---G--T------------YD--D-CR---EADLVVI-TAG-------------------
--------------------------LP-QK-P-G--ET---------RLDLVAKNTGIF
KTIVKQIMA-SG-FDG-IFLVATNPVDI---LTYVTWKESG---LPKERVIGSGTVLDSA
RLRFKLG-EYFKV-DTRNVH-AAIIGEHGD-TEFPVWSHSSI---G-IE--SL-----GS
FLK----RKEDVN-----PDCLEKIFVNVRDAAYDIIQ---RKG---ATYYGIGMSLARI
TKAILHN-ENC-ILTISAY-L------DG---E----YG---EKD-LYIGVPAIINRE--
----GIREII--EI--DLNEK-EKEQFSTSAKVLKEIMANTL------------------
-------
>MDH_ARVE
------------------------------------------------------------
------------------------------------MKIGFVG-AGRIGSTAAFTCLLN-
---M----DVD-ITLVDI--AE--D-----IAVGEAMDLTH-AAAAFD-KFPEV--KG--
---G-------------SDYS--L-LK---GSDIIVV-SAG-------------------
--------------------------LA-RK-P-G--MT---------RLDLATKNAGII
KDIAKKIVE-HS-PES-KILVVTNPMDV---MTYVMWKESG---KPRNEVFGMGGLLDTS
RLKVSLN-AR----GIRADK-LFILGEHGD-SMFVAKSIAGV------------------
------------------DVDWSEVLQETRNIAAEVIK---RKG---ATIFGPAVCIYRM
VKAVIED-TKE-EIPASVV-L------QG---E----YG---ISD-VSVGVPVILGRD--
----GVERIV--EY--DLTKD-EIEALHNSAKILRGRLA-ELGY----------------
-------
>LDH_PLMA
------------------------------------------------------------
------------------------------------MNVSIIGGGGLVGSCAAFALQAG-
G--I----VRE-IALVDV--NQ--D-----LVEGQALDLLH-GSSLTA--DQKI--YA--
---G---------------GT--ELVK---DSDVIVI-TAG-------------------
--------------------------LR-RK-P-D--ES---------RLDLINRNVALF
KNILEDVKRVGTKPGA-IVFVVSNPVDV---LTYLAMKELG---LPPQQVIGLGTVLDTT
RLRSMLA-ARLDV-PPTQVS-TLILGEHGD-SMVPIWSAAQI---G-GL--PL-----EK
FPGCN-------------PSLIAEVEKKTRGSGAEVIK---KKG---GAGFAVGVSIADV
VHCIALD-QRR-ILPVSSL-Q------NG---A----FG---LRD-VCISVPTVMGRS--
----GVMQHL--EI--ELWPK-EQLALTQSGKVLRETVDKVLGGN---------------
-------
>LDH_BLMA
------------------------------------------------------------
------------------------------------MKVSIIGGGGLVGSCAAFALQCG-
G--I----ARE-IALLDL--NA--D-----LAGGHALDLLH-GAPSVA-DQVIT--SG--
---G---------------YE--H-IP---DSDVICI-TAG-------------------
--------------------------LR-RK-P-D--ES---------RLDLINRNVDLF
LSILDSVKSAGVKKDA-ICFVVSNPVDI---LTYLAAQRLN---LPTSRVIGLGTQLDTI
RFRALIA-QEMKL-PPTQVK-ALILGEHGD-SMLPVWSAATV---N-GL--PL-----DK
FPGWT-------------PNKATELFTRTRGSGAEVIK---KKG---GAGFAVGIAIRDV
IEAIALD-KNQ-VLPVSSV-Q------NG---C----YG---IRN-VALSVPTLVGRD--
----GVAGTF--EV--DLWPK-EMQQLRHSGQVLRQTLETVLKRVGGN------------
-------
>LDH_CUNE
------------------------------------------------------------
---------------------------------MHQPKIVVVG-AGLVGGSAALFAAVA-
I--P----SAE-VVIIDV--AR--I-----RAEGQALDLAH-SAAFWG--NNRF--YA--
---G-------------D-YE--N-AR---DADVVVI-TAG-------------------
--------------------------VG-VK-P-G-------QT----RLDLAKTNAGIA
AEIVDRIAP-LA-PDA-IYVIATNPCDV---LAGVVFDRLR---CARERVISTGTSLDTG
RLRSLLS-ERLGV-VAPGIH-AYVVGEHGE-SAVIAWSGATV---C-GM--PL-----ET
FLS----RTGKEL--G--PASRDLILRSVHEAAKLIKE---GKG---ATHYGIASAIGRI
CQAIVHN-ADL-ILTVGIV-H------PE---V----EG-V-P-E-VCVSLPMVVNGG--
----GAQLLA--YP--ELNPT-ERESLRRSARIVKEATD-SVLLDR--------------
-------
>LDH_LABA
------------------------------------------------------------
------------------------------MKNTHRDKIVVIG-AGNVGEAIAYTLMVR-
K--Q----AND-IVLIDV--NE--D-----RAKGAAIDIAH-GTSFHK--QVWV--RQ--
---G-------------G-YE--E-CK---DAQMIII-TAG-------------------
--------------------------IA-RK-P-G-------QT----RLELAKTNVSIV
RSITENIMK-YA-ENP-LLLVVSNPADI---ITKAVQETSG---LPANRVIGTGTSLDTA
RFRYNIS-TKLHV-NVEDIQ-AYVVGEHGD-SQVAVWSSAMV---G-GF--PL-----ED
YAK----QVGVTL-------DKKEIAEHTKNGGAEVIG---LKG---ATFYGIAMSVSNI
VEAIMKD-DSA-ILPAACV-L------DE---S----FG-E-WAG-VAVSLPCRIGWE--
----GIETCL--RI--PMNEE-EQAAMNKSVAILKDFWA-QVKEQ---------------
-------
>LDH_SPAF
------------------------------------------------------------
---------------------------------MIKNKIAIIG-AGSVGATIAYNLSNR-
G--L----ANE-MVLVDV--NR--E-----KAEAEVLDITH-GMPLGS--TANI--YA--
---A-------------G-YE--A-CG---DAEIAII-TAG-------------------
--------------------------AK-QR-P-D-------ES----RVQLMDRNVGIM
RSMVGDLMA-SG-FGG-VILVVTNPVDV---LTFVAYRESG---LPAHQVIGSGTVIDSA
RLRTFLS-RSCSI-NPQNVH-GYVIGEHGD-TSFPAWSNVTF---G-GV--GV-----QE
FCQ----DCDAGC-GD--DELRRQATEYVRQAAQTIIK---AKG---STYYAVAQAVAII
TQAVLRD-ERR-ILPITAV-M------SG---F----ED-F-R-E-VAFSYPHFVGKNGI
ATDAGINGRL--RY--ELTAE-EQEQLRTSIRYIIGNTE-QAGY----------------
-------
>LDH_ACBA
------------------------------------------------------------
----------------------------------MSGKVGIIG-AGQVGAAGAYLLSQT-
P--G----VRE-IVLVDL--DH--A-----RARSEASDIAH-AAAFGG--AAQI--SA--
---G-------------T-YA--D-LA---GAAVVVV-TAG-------------------
--------------------------TS-LK-P-G-------QT----RLDLLAANIHVV
SSVLERVLA-VA-PET-VLLFATNPVDV---MPAVAVRRFG---VPPGRAIGTGCALDSA
RFRDRLA-RQLGV-APGSVH-ANVLGEHGD-SEVMHWSGAQI---A-GM--PL-----TR
FAE----LHGHPL--P--PEARDAIAQEVRTSAYRIKE---GKG---VSNFGIGGCIARL
ARAIVND-EHV-VFSVSTF-M------EE---L----LG-V-Q-D-TCVSLPHVLGAR--
----GASRPF--LP--PLDEL-EAAALRHSASVLHDAIRAGLEATAEVGRDER-------
-------
>LDH_ACSP
------------------------------------------------------------
---------------MSDHITTTAEGSYPTNRSGRPSKVAVIG-AGAVGSTLAYACVTK-
G--V----ARE-VVLQDI--VK--E-----KVEAEALDIAQ-GIQFTS--AGSV--SG--
---S--D----------D-PE--I-CR---DADVIAI-TAG-------------------
--------------------------AK-QK-P-G--QS---------RLELAGATVGIM
EKILPKLVE-VA-PNA-IFVLVANPVDV---VTYCAKKITG---LPENQVFGSGTVLDTA
RMRYLIS-LETGT-AVQNIH-GYIAGEHGD-SEVPLWSSTEI---G-GV--PI-----TQ
WGT--TLDGGVFD-----EAKRERIAHDVVRSAYRIIE---GKG---ATNYAVGLAVQRI
IGAVLND-EQR-VLTISPL-L------DN---W----HG-I-S-D-VCMAVPTIVGRE--
----GAGRRL--EL--PLTGN-EKERLTASADHLREVAR-GLGY----------------
-------
>LDH_GOTE
------------------------------------------------------------
-------------------------------MDVRDTKLAIIG-AGAVGTAIAYSSLIR-
G--V----ART-IALLDI--NA--A-----KVTAEVLDMSH-GLEFVP--RADI--IG--
---S--D----------D-VS--V-CA---DADVVVF-TAG-------------------
--------------------------AK-QK-P-G--QS---------RLELAEATIGLT
RAILPGVLE-VA-PNA-IYVMVTNPVDV---VTYAAQQISG---LSPSRIFGSGTVLDSS
RLRFLIA-QHCGV-AVQSVH-SYIAGEHGD-TEIPLWSSATI---G-GV--PL-----TS
WTP--LPGRPALN-----VVARERIHHEVVHAAYTIIE---GKG---ATNYAIGLASTRI
VEAILNN-EHR-VLPVSTR-T------DG---I----EG-L-D-G-VCLSLPTVVDRG--
----GAQTRL--DV--PLSDA-ERAGLLASAETLRGMQA-RFGL----------------
-------
>LDH_BIBI
------------------------------------------------------------
----------------------------MVDSPIKPTKLAIVG-AGAVGSTLAFAAAQR-
G--V----ARQ-IVLEDI--AK--E-----HVEAEVLDMQH-GSSFYP--TVSI--DG--
---S--D----------D-PE--I-CR---DADMVVI-TAG-------------------
--------------------------AR-QK-P-G--QS---------RLDLAGATINIM
KSIIPNMMK-VA-PNA-IYMLITNPVDV---VTHVCQKLSD---LPTNQIFGSGTNLDSA
RLRFLIA-QQTGV-NVKNVH-AYIAGEHGD-SEVPLWASATI---G-GV--PM-----CD
WTP--LPGHEPLD-----AAKREEIHQEVKNAAYKIIN---GKG---ATNYAIAMSGVDI
IEAILRD-SNR-ILPVSSM-L------KD---F----HG-I-S-D-VCMSVPTLLNRK--
----GVNTAI--NT--PVSDR-ELAALKRSAETLKETAA-QFGF----------------
-------
>LDH_MOPE
------------------------------------------------------------
-----------------------------MLSMGRGPKLGVVG-AGAVGTAVAYNAQIR-
G--L----ARE-IALFDI--NR--S-----KVRAEVLDMAH-GSQFTA---SRV--IG--
---G-------------DDVE--V-LA---GCDVVVV-TAG-------------------
--------------------------AA-QK-P-G--ET---------RLDLVNKNVAIM
RSVLPQVIE-QA-PDA-VIVLVTNPCDV---LTAVAVEEFG---VPSARLFSSGCVLDSS
RLRWLVA-EIARV-SPTSVH-AMVVGEHGD-SEFPLWSSSRV---G-HT--PL-----TE
WTER---GTRLFT-----PEILADMTQGVVRAAYTVIE---GKG---ATNYAVGLAAGRI
VQAVLRD-EQT-VLPVSRV-L------RAQELD----PS-LESLDGIALSLPTIVGAG--
----GAERVV--SP--PMVED-ERARLLRSGEALREVFE-TVRR----------------
-------
>LDH_AMSU
------------------------------------------------------------
-------------------------MIFMGVVE--NSKLAIVG-AGSVGASLAYAALIR-
G--S----ARH-VALYDI--NE--A-----KVDAEVLDLAH-GTQFTG--VSDI--VG--
---S---------------KD-LIAVE---GAHVVVI-TAG-------------------
--------------------------AK-QH-P-G--QT---------RLDLAATNVRLL
EQLMPDLVQ-HA-PEA-FYVLVTNPCDV---LTVAAHRMSE---LPPHRVFSSGTVLDTS
RLRRLLA-DRAGI-STASVH-AYIAGEHGD-TGFPVWSNARI---G-SV--PI-----LD
WRS--PESVPPFA-----AEELDRIAIDVRDAAYKVIK---GKG---ATNYAIGLAGARI
VEALLGD-EHA-IMPVSTV-L------GG---L----YG-V-D-G-IALSVPSVVSAS--
----GAVPVT--ET--PFAAD-ELTLLHRSADTLAASLR-TLGL----------------
-------
>LDH_MILU
------------------------------------------------------------
--------------------MSEHTPAAPASLEPAHRKVGVVG-AGGVGTAICYAALIR-
G--V----ARE-VALYDI--DE--P-----KVRAEVLDLAH-GTPFTS--ASAM--TG--
---G---------------AD-PDVLA---GCEVVVI-TAG-------------------
--------------------------AK-QK-P-G--QT---------RLDLGAHNVEIL
RGLLPQVQA-HA-PEA-LIVLVTNPVDV---LTLVAQRLTG---LPAARVIGSGTLLDTS
RLRWLLA-SRAHV-HASSVH-AAILGEHGD-TEFPAWSSARI---G-PT--PL-----LE
WPT--PAD-PLFT-----RADLDAVADTVVHAAYEVIQ---GKG---ATTYAVGVATTRL
LEAILRD-QHA-ILPVSTV-L------DG---V----HG-L-S-D-VALSMPSVVGRD--
----GVTRVI--QP--ELDDA-EMRALHASADALRREAR-SLGF----------------
-------
>MDH_RODE
------------------------------------------------------------
-----------------------------MNNVKSTTKLGIIG-AGGVGSATAYAATLR-
G--S----ANE-IVLYDI--DG--K-----RAHAEALDIAH-GSMFAH--EAQL--TG--
---G-------------DDLE--I-LR---DCDMIII-TAG-------------------
--------------------------AR-QE-P-G--QP---------RLELAGANVRIL
EKLLPNLME-MS-PNA-IYMLVTNPCDV---LTVVAQKITG---LPSHRVLSSGTVLDSS
RLRWLVA-SKAGV-SIKSVH-ANIIGEHGD-SEFPVWSAANI---G-MV--PL-----ID
WEYN---GTKVFT-----EEVRAELAHEAMRAAYKVIE---GKG---STNYAIGVSAARI
AEGFLRD-QNA-VLPISTI-A------AG---EL---YG---FKD-VALSLPSVVNYE--
----GVQRVL--SV--PMNDE-EHNKLRTSAEAIRASLE-TLGF----------------
-------
>LDH_PRFR1
------------------------------------------------------------
--------------------------MSNAPLRRDLPKVGIVG-AGQVGSALAYACLIR-
D--T----API-ISLYDI--DK--L-----RVDAQVADLAH-GSIFAE--PE-V--IG--
---G--A----------D-VS--S-MR---DCDVIVI-TSG-------------------
--------------------------AP-QK-P-G--QS---------RLDLAGINAKII
ADVMPKMLE-VS-PDA-LYVIVANPCDV---LAVVAQKVSG---LPTNRVFATGTGLDTA
RLRHLIA-RRAHV-RERNVE-AVMAGEHGD-TEFALWSSARI---G-VT--PI-----LE
WTD--EQGNRPFT-----DASTNEIAKDVADAAYQVIA---GKG---STNYAIGLSGSFL
LDQLLSA-TPS-MLPVSSI-L------DD---Y----YG-I-S-D-VALSVPTLISNQ--
----GIVRPI--EV--PMTDR-EHQELTASANVLKDTIK-SIGY----------------
-------
>LDH_ARHA
------------------------------------------------------------
------------------------------MATQFKTKMSVIG-AGSVGTALAYAAMLR-
G--S----ANV-VALFDI--NK--T-----KVDAEVLDLAH-GTQFMA--GSEL--IG--
---G--S----------D-IT--V-TA---NSDIVLI-TAG-------------------
--------------------------AK-QN-P-G--QT---------RLELAEKNAHIL
ESLMSDLVP-LS-PNA-VFVLVTNPVDV---LTAAAVKFSG---LPEGRVFGSGTVLDSS
RLRWLVG-RKIGV-SPRSVH-SLIVGEHGD-SEFALWSSATI---G-QV--SL-----RE
WRD--SSGNKVFT-----DDVLHELEQEVIHSAYKIIE---GKG---ATNYAIGVAGARI
VEAVLNN-QRA-ILPVSSV-L------HG---S----FG-V-D-D-VALAVPCIVGAN--
----GVERPI--EF--PMDQA-ERARFDASVEALSAAQK-SIGI----------------
-------
>LDH_PRAC
------------------------------------------------------------
-----------------------MTVMSTFDATRRASKISVVG-AGSVGSSLAYACLIR-
G--S----AGL-VSLYDI--AK--D-----KVEAEVADLAH-GTQFTP---ASV--MG--
---G-------------ADVH--D-TA---DSDVVFI-TAG-------------------
--------------------------AR-QK-P-G--QT---------RLDLAGVNANIL
RSLMPQLVE-QS-PNA-LFVLVTNPCDV---LTVVAQEATG---LPANRVFSTGTMLDTS
RLRWLIR-QWANV-EQRHVH-ATIVGEHGD-SEFPLWSTANI---S-GV--PI-----RD
WAVD---GNRVFT-----EDVLADLAHEAAYAAYKIIE---GKG---ATNYAIGLTGARL
AEALLRP-GRS-VLPLSSV-M------TD---M----HG---ISG-VALSMPCIVSRD--
----GIEGVV--PV--AMDTE-EIASLKASAERLHDTLS-SIA-----------------
-------
>LDH_RUBE
------------------------------------------------------------
------------------------------------MKVGIIG-VGYVGASVAVSLLHG-
G--V----TRE-LLLHDR--DA--A-----RAEGEAMDLAQ-GAPYYP--RATV--RA--
---V-------------D-LD--E-VS---RCDVVVF-AAG-------------------
--------------------------RN-GR-P-G-------ES----RLQLLADNFRVA
SDIGRVVGR-HA---G-IIVAISNPVDV---LTRVLQQSSG---LPPERVLGTGTMLDTA
RLRQALA-ERLAV-DSRSVH-AQVLGEHGD-SEIVQWSGAQV---G-GC--PL-----RD
WPG---------W--T--RDDEQRLGHEVKRAAYEIIQ---RKG---VTNHAIGLVTADL
VRAIVRD-EHR-VLTVTRC-H------AG---E-----G-L-D-G-VALSLPAIVGRD--
----GATKVI--PP--SLADD-EAEALAHSAQVLRDAWS-QLTPG---------------
-------
>LDH_RUSP
------------------------------------------------------------
----------------------------------MSSKITIIG-AGSVGATIAYTLSQR-
S--I----ASE-IVLIDI--NK--D-----KAEGEVMDIEQ-GTSFRE--PISI--VA--
---G--D------------YP--D-AV---DSDIVII-TSG-------------------
--------------------------IA-RK-P-G--QT---------RIELTQTNVNIM
KSITPEIVK-VA-PKA-LYIIVSNPCDI---MTYAFAKLSG---LPENQILGSGTALDTA
RLRCRLS-QHYGV-SEKNIH-AYVFGEHGD-TSFVPWSRAFV---A-GA--TL-----DE
FDKIVHEDQKDLQ-----PLDREEVLEYVHTSGSTVIA---KKG---ATFYAVAVSVCRL
CSLLLAA-SDT-IVSVSTM-L------HG---E----YG---VED-VCLSTMASIGPE--
----GVKRIV--RV--PLTEE-ETEKLHASANALKDVIA-QIDL----------------
-------
>LDH_TRBR
------------------------------------------------------------
----------------------------------MGNKITIIG-SGSVGSTIAYTLAVQ-
S--L----ASE-IVMIDI--NL--E-----KSLGEALDIRQ-GMPFCD--PVQI--YA--
---G--S------------YQ--D-AK---DSDIVIL-TSG-------------------
--------------------------IA-RK-P-G--QS---------RLDLAQTNVNIT
KSIIPEITK-YA-PDA-IYIIVANPVDI---LTYQFYKTSG---LPENRIIGSGTTLDTA
RLRSRLS-EYYKV-SQQNVH-AYVFGEHGD-SSFVPWSLCNI---S-TV--PI-----DS
FSSCVKAEDKLFP-----PLVHEEVENYVRKSGGRIIS---RKG---ATFYAIAISVCHV
CKCIFCE-TDT-TLTVSTL-M------HG---E----YG---IED-VCLSTLSLVGRD--
----GIGGKL--IL--PMSDT-EVASLKKSADSLKDVIS-QLKF----------------
-------
>UNK_MAOR
------------------------------------------------------------
----------------MADGDKTQAS--------KPVKVVIVG-AGYVGSTTAYTLLMN-
R--A----AAE-IVLIDV--DK--D-----KTEGEVMDLVH-AAPFLH--QTRI--WA--
---G-------------D-YE--D-CK---GASVIIL-TAG-------------------
--------------------------AN-QK-P-G-------QS----RMELAQSNWGIF
KEIVPKVVQ-HASPDA-LLLVSANPVDV---MTYAAVKFSG---FPAHSVIGSGTSLDSA
RFAGELG-KHLNI-DPRSLH-AVVIGEHGE-SELPVWSLATV---S-GM--RV-----ED
YCR----QTGTPW--D--EETKKQCFANVKDAAAAIIE---KKG---VTGYGIASALLRI
VECVRRD-ENT-LMPVSC--V------GS---Y----AG-V-D-D-VALSVPRKLNRY--
----GCMEYV--PM--MLSKE-EEGSLRASAEKVKETIQ-SLEKS---------------
-------
>UNK_NECR
------------------------------------------------------------
----------------------MSVPSTEIESHAKSIKVAIVG-AGSVGVTTAYALLLS-
H--L----AAE-IVLIDI--DK--N-----RALGEVMDLSH-AAHFAH-AKVSV------
---G--E------------YE--N-CA---GATAVII-TAG-------------------
--------------------------VN-QK-P-G--QT---------RMDLVKTNYGLF
EQIVPQIAK-HA-PNT-ILIVATNPCDV---LTKAAYELSG---FPVQRVIGSGTAMDTT
RFRHELG-KHYGV-NPRNVH-AVIVGEHGD-SQLPVWSLASI---A-GM--RL-----ED
YCK----QKGIAYD----EDAMDALSKRTREAAYEIIQ---RKG---KTNYGVASVLVSI
LEPIITN-ADQ-LVTVSRV--------GD--------YA---GVEGVALSMPCKLNSK--
----GAHQDV--EL--LLNEK-EKEALRRSATSIKECFD-TVAKRE--------------
-------
>LDH_SCPO
------------------------------------------------------------
----------------MTAGSKVFSNDSVRSSSFKSIKIVIVG-AGNVGSTTAFTLLLS-
G--L----AAE-IVIIDL--NK--K-----KAEGEAMDLNH-AAPLSH--ETRV--YL--
---G--D------------YK--D-CK---DATAVVI-TAG-------------------
--------------------------KN-QK-P-G--ET---------RMDLLKANISIF
KEILREVTK-YT-KDA-ILLVATNPVDV---LTYATLKLTG---FPAERVIGSGTIIDTA
RFQYLIG-KLYGL-DPQSVN-ADIIGEHGD-SELAVWSHASI---A-GL--SL-----AD
FCEESETKYD--------EQALNECFKETKNAAYDIIQ---RKG---STEYGVAAGLVRI
LAAIIRD-ENA-LLTVSGL--------DS--------YS---NIGDVCFSMPRKLNKD--
----GAHRII--NA--KLSKD-EDAKLVESVKSIKHAIE-SIGLN---------------
-------
>LDH_GESP
------------------------------------------------------------
------------------------------------MKIGIVG-CGFVGATAAYAMVMR-
G-------VGRKLVMVDV--NR--A-----RARAEAADISH-AVPFAH--ALEV--IA--
---G--E------------YE--E-LE---GASVVLV-AAG-------------------
--------------------------VG-QK-P-G--ET---------RLQLLERNAAIF
KEVIPQVLR-HA-GDA-VLLVASNPVDV---LTHLAASIAGELGIPSSRVVGSGTTLDTA
RFRSLLS-SSLGI-DPRHVH-AYVLGEHGD-SEVLGWSTVTV---G-GM--PL-----DA
FAHRKGASFP--------PGLIASIDHQVRHAAYEIIS---GKQ---ATYYGIGSALANI
VEVMVYD-RRS-ILTVCTP-L------PE---V----EG---VEN-VTIALPHLVGGR--
----GVLETF--PP--ALDHM-EREALRNSARIVRNAIE-SINV----------------
-------
>LDH_CAAB
------------------------------------------------------------
------------------------------------MKIGIIG-CGYVGSTVAYAVLFK-
K--A----ATE-IVLIDK--NH--Q-----RAVAEAADISH-AIPFSH--AIDI--YA--
---G--D------------YS--D-LK---GAELVII-AAG-------------------
--------------------------VN-QK-P-G--ET---------RLQLLGRNEAVL
RQILPPLLE-NA-PEA-MILMTTNPVDV---MTHLAAKLAEELGYNGHLVFGSGTTLDTA
RFRSLLS-AKLGV-APQHVH-GYVIGEHGD-SEVLTWSIVDI---G-GL--QL-----DD
FVAAQKLTFT--------DADKEQIDEQVRRAAYVIIE---GKG---ATYYGIGAAVANI
VDVVAHG-QKA-ILTICKP-L------KE---V----EG---IAD-VTLSMPHLIH----
----GKKRMMPLPL--KLSQE-ERKALKQSASIIKKFLD-DFKNGAS-------------
-------
>LDH_DEPR
------------------------------------------------------------
------------------------------------MKVGVVG-SGFVGATAAYALTLR-
G--T----CSD-LVLVDR--DA--D-----RARAEAEDIAH-AAPVSH--GTRV--TS--
---G--D------------FS--A-LS---GCEAVVV-AAG-------------------
--------------------------AN-QQ-P-G--ET---------RLELLGRNAAIF
QELIPQICE-AA-PLA-ALVIATNPVDL---LTDLAASYAP----AEQIVLGSGTVLDSA
RFRHLIA-QRAGV-DATHVH-GYVLGEHGD-SEVLAWSTAQI---A-GL--GV-----EE
FMA--ARDLPWN------SDLRAEIDRGTRDAAAAIIS---GKR---ATYYGIGAALARI
VEAIILN-RRA-ILTVSGP--------TP--------YG-------IAMSLPRVVGRG--
----GIEQTL--HP--PLTHE-ETQELERSAQTLREALA-ALGEQQNPAQ----------
-------
>LDH_CAVA
------------------------------------------------------------
-----------------------------------MAKVGIIG-AGFVGATAAYAMMLN-
G--T----CSE-IVLIDA--NE--A-----RAKAEAADIAH-GAPLAR--GVRA--YA--
---G--S------------YA--D-LQ---GAALVVI-AAG-------------------
--------------------------SN-QK-P-G--ES---------RLNLLARNAAIF
ASIVPQVVA-VA-PDA-VVLIVSNPVDI---MTSVTRALHP----TPELVMGSGTILDSA
RFRQLIG-ERAGV-NARYVH-SYTLGEHGD-SSVMCWSSALI---A-GM--PV-----AT
FMS----ERQIPWG----KKEMDDIATNVRGAALSIIA---GKN---ATYYGIGIAVNSL
ADAIIND-RHA-IFTVSGS-C-----------A----FD-----D-VCLSLPRLVGRR--
----GILDTL--MP--PLNKE-ESLALSQSAQILYDAQEGVLKDGKLICL----------
-------
>LDH_SPER
------------------------------------------------------------
----------MPQTMAGVISSVLHPVAPNCVCSKPRSKITVVG-TGAVGMAAAFAIMMK-
E--L----ANE-IALVDV--MV--D-----KVRGEVMDMQE-GQQFLN--NCRI--VG--
---G--A----------D-YA--L-SA---GSDIIII-TAG-------------------
--------------------------AR-QQ-P-G-------ES----RLNLVQRNVDIY
KKLIPQLAK-HS-PEA-VLLVVSNPVDI---ITYVTWKLSG---FPRNRVIGSGTVLDSA
RFRFFLG-QRFGV-DPSSVH-GMVIGEHGD-SSVAIWSKVTV---G-GC--NL-----SS
INP----AIGTDK--D--PENFGQIHKDVIASAYEIIK---AKG---YTAWAIGVSCWRI
CDVILNN-KCA-ILPLTTS-V------KG---L----HG-I-T-HDAFLSLPCVVGAE--
----GISQVV--NI--VLDDS-EVSALQKSAQVLSETTD-GVNW----------------
-------
>LDH_RICO
-----------------------------------------------------------M
QQSSSAASLGPGGLDLSQVFFKPIHNTSPPSPTKRHTKISVIG-TGNVGMAIAQTILTQ-
D--L----ADE-LALVDV--NP--N-----KLRGEMLDLQH-AAAFLP--RTKI--LA--
---S-PD------------YS--V-TI---GSDLCIV-TAG-------------------
--------------------------AR-QI-P-G--ES---------RLNLLQRNVTLF
KNIIPPLAK-YS-PDS-ILMIVSNPVDI---LTFIAWKLSG---FPSNRVVGSGTNLDSS
RFRFLIA-DHLDV-NAQDVQ-AYIVGEHGD-SSVALWSSISV---G-GV--PI-----LS
FLE--KQDIAYE------KETLENIHKAVVDSAYEVIS---LKG---YTSWAIGYSAANL
ARSLLRD-QRK-IHPVSVL-A------KG---F----YG-IDGGD-VFLSLPAQLGRG--
----GVLGVT--NV--HLTEE-EAQRLRDSAKTLLEVQS-QLGI----------------
-------
>LDH_RICO1
-----------------------------------------------------------M
QKSPSASSLGPGGLDISQVFFKTIHNTAPPSPTKRHTKISVIG-AGNVGMAIAQTILTQ-
D--L----ADE-LALVDA--NP--E-----KLRGEMLDLQH-AAAFLP--RTKI--LA--
---S-TD------------YS--V-TV---GSDLCIV-SAG-------------------
--------------------------AR-QI-A-G--ES---------RLNLLQRNVALF
KMIIPPLAK-FS-PDS-ILMIVSNPVDV---LTYIAWKLSG---FPSNRVIGSGTNLDSS
RFRFLIA-DHLDV-NAQDVQ-AYIVGEHGD-SSVALWSSISV---G-GV--PI-----LS
FLE--KQQIAYE------QETLENIHKAVVHSAYEVIS---LKG---YTSWAIGYSAANL
ARSILRD-QRK-IHPVSVL-A------KG---F----YG-IDGGD-VFLSLPAQLARG--
----GVLGVT--NV--HLTEE-EAKRLRESAKTLLEVQS-QLVI----------------
-------
>UNK_TRCA
------------------------------------------------------------
------MAGTKDLLLSEI----------SSPVKDSESKVTVVG-VGQVGMACVFSILAQ-
N--V----SHD-VVLIDC--VE--D-----KLKGELLDLQH-GSLFLK--NPRI--NA--
---S--S----------D-YA--A-SA---GSRLCIV-TAG-------------------
--------------------------VR-QR-E-G--ES---------RLDLVQRNTDVL
KNIIPKLVK-YS-PNT-VLLIVSNPVDI---LTYVAWRLSG---LPKHRVLGSGTNLDSS
RFRFLMS-QKLGV-APSSCH-GWIIGEHGD-SSVAVWSGVNV---A-GV--RL-----RE
INP--SMGTQQD------PERWDQVHKEVVNSAYEIIR---LKG---YTNWAIGLSVASL
AQSILNN-SHN-VHAVSVN-V------KG---L----HG-I-T-QEVYLSLPSVLGEN--
----GVRSIV--NQ--CLTED-EKQRLLKSATTLDDIQK-TINL----------------
-------
>UNK_SEMO
------------------------------------------------------------
-------------------------MAVADIVQRDVTKVTVVG-VGNVGMACATSILSK-
R--L----CRS-LVLIDV--MG--D-----KLKGEMMDLQH-AAAFNP--NVDI--CA--
---S-------------TDYA--N-TR---NSQICII-TAG-------------------
--------------------------AK-QK-SHD--ES---------RLALVQSNVELL
RKIIPELLK-YS-PDT-LLLVVSNPVDI---LTYVSWKISG---LPASRVLGSGTNLDSS
RFRFLIS-SRMDV-SSKNVH-GYIIGEHGD-SSVPVWSSVNV---A-GV--PL-----LN
FIE----KEGL-------ESEVEKINQEVVKSAYEIIK---FKG---YTNWAIGASVADI
VHSLIRD-EKA-IHPVSII-A------KG---R----HG---IEHDVFLSLPCVLGRN--
----GVLHIV--EQ--TLTEN-EVLKLKESAQSLWDVVK-NAEL----------------
-------
>LDH_TRDE
------------------------------------------------------------
-------------------------------MDEKKRKVTVVG-AGAVGSTFAYALAQS-
G--Y----ADE-IAITDM--NK--N-----FAEGQALDLVQ-GLPFLP--QVDI--HA--
---G--D------------KT--D-YA---DSDIVVV-TAG-------------------
--------------------------AK-QQ-S-G--ET---------RIDLLKRNASII
TGIAKDIAE-SG-CSG-VMLIVSNPVDI---LTRAALKASG---WERGRVIGSGTVLDTA
RFRYTLS-KECGV-DARNIH-GYILGEHGD-SEFAAWSMTSV---A-GR--RI-----DE
YCS--GGVCSSGP-----HFDKAKILEEVRNSAYHIID---YKG---STYFAVGLALTRI
AGAILRN-EHS-ILSVSMT-L------DG---E----FG---LKD-VCLSVPCIVGRS--
----GAERVI--ES--DLPAD-EQAALEASAKRLKEAFT-EMN-----------------
-------
>UNK_EUHA
------------------------------------------------------------
---------------------------MLNNFSISERKVAIIG-AGFVGASIAYALTIR-
K--L----ARE-IVLIDI--HE--E-----KTIGEALDIQH-GIPDMG--ISSV--KA--
---G--N------------YE--D-CK---DCDLIII-TAG-------------------
--------------------------RN-RK-P-G--ET---------RLDLIAGNSAIL
KNVVDQMKP-HY-TKG-VIMIVSNPVDV---LVYQCTKWMG---LPNGMVFGTGCILDSS
RFTRLIA-DYTRL-NTEVVK-ATIVGEHGD-AQIPIWSRVSI---A-GV--PI-----QE
YCE----NVGLRW--G--ENIRKDISDKVREMGATIIK---GKG---RTHYGIATCVCYL
AEAVLNQ-RLT-IAPVSTM-F------QG---E----YG---IED-VCLSVPSIIGVN--
----GVEKRL--EE--RWAEE-EFLAFRQAAEKMRNVLK-TL------------------
-------
>LDH_THNE
------------------------------------------------------------
---------------------MPSPCLYSITTEVISMKIGIVG-LGRVGSSTAFALLMK-
G--L----ARE-MVLIDV--DR--K-----RAEGDALDLIH-GTPFTR--RTNI--YA--
---G--D------------YK--D-LK---GSDVIVI-AAG-------------------
--------------------------VP-QK-P-G--ET---------RLQLLGRNARVM
REIARNVSK-YA-PDS-IVIVVTNPVDV---LTYFFLKESG---MDRRKVFGSGTVLDTA
RLRTLIA-QHCGF-SPRSVH-VYVIGEHGD-SEVPVWSGAMI---G-GI--PL-----QN
MCQ----ICNRCD-----SHILEEFAEKTKRAAYEIIE---RKG---ATHYAIALAVTDI
VETIFFD-EKR-VLTLSVY-L------ED---Y----LG---IQD-VCISVPAVLGRH--
----GVERIL--KL--ELSEE-EMKAFRESAKILKSAIE-EILAEENKE-----------
-------
>LDH_FEPE
------------------------------------------------------------
------------------------------------MKVSIYG-AGRVGISVAFSLLHY-
G--I----VDE-LVIVDI--DK--N-----RAEGEALDLLH-ASAVFK--YCNI--YA--
---G--K------------PE--D-TK---DSDFIII-TAG-------------------
--------------------------RA-QR-P-G--ET---------RLELLADNVRII
KEISENIVR-YS-KDS-LVINITNPVDV---LTYFIWKFSG---LHSSKVFGTGTTLDTA
RLRALLA-KHLDI-SPASIH-AYVIGEHGD-SEFIPLSNAMV---G-GV--PL-----TD
FCE----KCEKKAGDTIPCISFEKIANEVKTAAYKIIE---KKG---ATNLAIGAVTAKL
IDSIWKN-ERR-VWTPSVY-I------ED-----------------VYIGYPAVLGRK--
----GVEKVM--HL--TLEKD-EQEKLEYSKAVIRRAIK-EIEAAMLI------------
-------
>MDH_THTH
------------------------------------------------------------
------------------------------------MKLSIYG-AGRVGATTAFAILEK-
R--L----FDE-IVLVDI--NK--S-----LAEGEAMDLLH-STPFLK--RTII--RS--
---G--N------------AE--D-IT---GSDVIII-TAG-------------------
--------------------------AS-QK-E-G--ET---------RLQLLDRNVGII
QKIADEIKQ-YS-PQS-IVINVTNPVDV---LTYVLWKRLE---TDSAKVLGTGTILDTA
RLRSLIG-INCQV-SPVSVH-AYVIGEHGD-SEVVAWSAATI---G-GV--KI-----KE
FCNCCDRKN---------CLGLEKIEEEVRNAAYEIIK---RKG---ATNYAIAQATANF
VESILKD-EQRVWTPSVLY--------ED-----------------IYIGYPAIVGRQ--
----GVQRII--PL--QLSRE-EEQKFIHSCEIIRNTLR-QLKA----------------
-------
>LDH_CLCE
------------------------------------------------------------
--------------------------------MRNKTKVSIIG-AGFVGSTTAYAILMD-
K--L----SDE-IVLVDI--NN--D-----KAEAEALDLSH-SAPFIG--DIKI--TF--
---G--D------------YK--A-TE---GSDIVII-TAG-------------------
--------------------------AQ-PK-Y-G--ET---------RLDVVQKSIKMY
QDMIPKIVQ-YN-KDA-ILLVVGNPVDI---LTYYTYKVSG---FPKERVIGSGTVLDSS
RFRYLLA-KHMGV-KYSEIQ-GMVIGEHGD-SQVPLWSNVTA---Y-GI--NV-----EE
YAC----ANNVCL--T--QEDKETIHKATVDGAFEVIR---GKG---YTNFAVASAIARI
VKAIFED-ENS-VLPVGAL-Y------QG---Q----YG---IDD-VYMAAPALVGWE--
----GVRSII--NV--KLSEE-EEEGLRKSAKALDDILRNEIKIKK--------------
-------
>LDH_DEVU
------------------------------------------------------------
-----------------------------------MNRIAVIG-VGNVGMAFAYAAAIK-
R--L----AND-IVLIDA--NA--A-----RAEGESMDLAD-AMALVG--PVQI--RS--
---G--G------------YE--Q-CE---GARIVVV-TAG-------------------
--------------------------AK-QM-P-G--QS---------RLDLVRVNAGIT
RDILTAVMQ-YA-DDP-LYIMATNPVDV---LTHVARTVTG---VAPGRVIGSGTVLDSA
RFRGHVA-EILGV-DVRGVH-AHIVGEHGD-SEVALWSRANV---S-GI--PV-----AE
MCA----RRGIAY--D--AAFREKALGHVRHAAYEIIG---RKG---ATGYGIGMSLCRI
VEAILHD-EHS-VLTVSCP-V------AG---H----YG---LGD-VSLSLPCVIGSD--
----GIEEVL--DA--PIAED-EQAALAASARVLGEHLA-AL------------------
-------
>UNK_DEAF
------------------------------------------------------------
------------------------------MPVRKQQKVAIVG-AGRVGTALAYALLIK-
G--P----ARE-ITLANR--TS--E-----RAQAEAMDLSH-GLSYVS--PTRV--AG--
---G--G------------YE--M-CD---NADVVVL-TAG-------------------
--------------------------AA-QK-E-G--ET---------RLDLVRKNAEIT
KKIIPEVLS-RS-PSP-ILIVVTNPVDV---LTYVALKESG---LPASRVIGSGTVLDTA
RFSYSLG-RHFEV-DTRNVH-AYIVGEHGD-SEVPLWSRANI---A-GV--PV-----DE
YGR----LRGMDV--G--PEFRRKMADEVRTAAYHIIE---RKE---ATYWGIGLAVTRI
IEAILKN-QHS-VLTVSAL-V------RD---Y----YG---ISD-VCLSLPSVVGQN--
----GIEAEV--TA--KLADE-EVEKLRDSASVIQDSLR-SIGYSGREYHRAAASG----
-------
>LDH_CYSP
------------------------------------------------------------
----------------MFEQIFTPNPEAEKPTPIRPRKGVIIG-VGQVGMACAYSLLIQ-
D--C----FDE-LILQDV--AK--E-----KVEGEVMDLLH-GMPFLP--PTEL--KG--
---G--T------------VA--DEGK---DADIVII-TAG-------------------
--------------------------AA-QK-P-G--ET---------RLDLVGKNVNIF
RHILEDVVK-YC-PNS-ILLIVSNPVDI---MTYVTLKITG---FSSSRVMGSGTVLDTA
RLRSLIG-KKLNI-DSRSVH-AYIMGEHGD-SEFPVWSMANI---G-GA--KI-------
IPE----TWDSLSQND--KDELDSLFNQVRNAAYEIIK---LKG---YTSYAIGLAVTDI
VKAIIRS-QER-ILTVSTL-I------NG---L----YG---IQD-ICLSIPTVVNER--
----GVLKTV--NL--SLNET-EKNQLLNSAKVLQEVYE-QLQL----------------
-------
>LDH_SYSP
------------------------------------------------------------
------------------------------------MKGSIIG-AGQVGMACAYSMVIQ-
N--T----LDE-LVLHDI--DR--N-----KLEGEVMDLVH-GIPFVE--PTRI--RA--
---G--E------------LA--D-CA---GSDVVIL-TAG-------------------
--------------------------AK-QR-P-G--ET---------RLDLVQRNVEIF
KGLIPALMA-HC-PDT-LLLVVSNPVDI---MTYVSLKLSG---LPAGQVIGSGTVLDTA
RFRYLLA-ERLGV-DPRSLH-AYIIGEHGD-SEVAVWSKVNI---A-GT--PI-----GE
LSP----DWDPAY--------LGDIFEQVRNAAYEIIR---RKG---ATSYAIGLGVTQI
VQALLRD-QHR-VLTVSSL-T------QG---E----YD---LPE-VCLSLPRVVGRQ--
----GVERTL--AM--SLTES-ERKQLHRSAQILRQVID-SIRW----------------
-------
>UNK_CLSP
------------------------------------------------------------
----------------------------------MGFKVAIIG-AGFVGASAAYAMSIN-
N--L----VSE-LVLIDV--NK--E-----KAYGEALDISH-GLSFAG--NMTV--YS--
---G--D------------YS--D-VK---DCDVIVV-TAG-------------------
--------------------------AA-RK-P-G--ET---------RLDLAKKNTMIM
KSIVTELMK-HY-NKG-VIVSVSNPVDV---LAYMTQKWSG---LPANKVIGSGTVLDSA
RLRTHIS-QALDV-DIANVH-GYIVGEHGD-SQLPLWSATHI---A-GI--PF-----DE
YVK----INGL-------NIDKDALFSEVKVAGATIIK---NKG---ATYYGIALSINRI
VESILKD-FNT-IMPVGTV-L------DG---Q----YG---IKD-VLVNVPTIVGGN--
----GAEKVL--EL--NISDA-ELQLLKHSAEQVRAVID-EVKDI---------------
-------
>LDH_CLSP
------------------------------------------------------------
-----------------------------------MSKISIIG-AGSIGATTAFALLQK-
E--V----ARE-IVINDI--NQ--E-----KALGEVLDLMH-GSSLNS--PCNV--TL--
---G--A------------LE--D-TK---DSDIIII-TAG-------------------
--------------------------VA-QK-P-G--ET---------RLDLVDKNYKIF
KSFVPTIAK-LS-PNA-ILLVVSNPVDI---LAYMTYKLSG---FPKERVIGSGTVLDTT
RLRSLLG-KYFGI-DGRIVQ-GYVLGEHGD-SEFVPWSSLTI---G-NI--PI-----KD
FSE----QLKIEW--D--EATEKVIADDVKNAAYEVIN---RKG---ATAFSVAAVLTRI
VEAFLKD-EKT-VLSVSTL-L------ND---Y----LG---VNN-TYLSVPTIVGKN--
----GVEKVL--NI--ELSKE-EKDKFVSSAKIMKEYID-RINNN---------------
-------
>LDH_AMDE
------------------------------------------------------------
-----------------------------------MAKIAIIG-TGSVGATAAYALIAS-
G--L----GEE-IVLIDV--NR--A-----KAEGEALDLGD-STAFTT--PVKV--YA--
---G--D------------YP--D-AS---DADLIIF-AAG-------------------
--------------------------AN-QR-P-G--ET---------RLDLTQRNVAVL
KEVAGKLAV-HW-RGG-ILLMVTNPVDV---LTYVASRLLD---LDPQRILGTGTILDSA
RFRYALS-QHTGV-DARNLH-AYVIGEHGD-TAVLLWSRATV---A-GI--PL-----ED
FC-----RQRGLN-----PPDKEQIDRYVRQAAYRIIE---RKG---ATYYAIGLGIRRL
CEAILKN-QHS-VLTVTGP-V------EG---T----YG---YKG-VAFSLPTIVGRE--
----GRLFSL--EL--PLSPQ-EEEELKRSVDTLLKAQA-EAGF----------------
-------
>LDH_MOTH
------------------------------------------------------------
------------------------------MGLQGPAKVAIIG-TGYVGSSTAFALLFS-
P--L----VKE-MVLVDV--NH--A-----KAEGEAMDLAH-AATLIR--PVEV--YA--
---G--R------------PA--D-CA---GSRIVIF-TAG-------------------
--------------------------AN-QQ-P-G--QT---------RLDLIHRNTAIV
RQALPEILH-YC-PEA-LVLMVANPVDI---LTYVAWKISG---LPENRVLGSGTVLDSA
RFRHLLS-RHYRV-DPRNIH-AYVIGEHGD-TEVPVWSLANV---A-GV--DL-----EE
FYL----MDGMRE--E--EAFRVEISHQVREAAYEIIE---RKG---VTSYGVALALSRI
IECILRN-EHS-VLTISSV-I------RD---L----YG---IDGEVALSLPCLVGNE--
----GREKVL--AI--PLVAR-EKAALKHSATTLQQLIA-QLSL----------------
-------
>LDH_DEKU
------------------------------------------------------------
------------------------------MPVNDKRKIAVVG-VGAVGSATAYAVMMS-
G--L----VSE-LVLVDI--NR--E-----RAEGEAMDLAH-GASFIK--PIRI--YA--
---G--E------------YE--D-CR---DADIVIF-CAG-------------------
--------------------------VN-QK-P-G--ET---------RLDLVQRNFAIL
KDVLVRLLP-LE-EHG-VFLMVTNPVDI---LTYAALRLTN---LPPNRVIGSGTVLDSS
RFRYLLS-QYCQV-EPRNIH-AYVVGEHGD-TEVPLWSLANI---A-GM--PV-----QE
FCC----WRGVPC--L--NP--EEITRRVREAAYEVIA---RKG---ATYYAIGLAVKRI
CESILRD-ENS-ILTVSGL-V------DG---E----YG---ITG-VCLSLPSIVNRT--
----GRARVL--AV--PLAPQ-EEEALHHSARTLKSIIA-QLDLP---------------
-------
>LDH_FLPL
------------------------------------------------------------
--------------------------------MNNIQKAAVIG-CGFVGSSIAFTLMQS-
G--I----FSE-LVLIDA--NR--D-----KAEGEAMDLSH-GLPFTH--PMDI--RA--
---G--D------------YD--D-VA---DCALVIV-TAG-------------------
--------------------------AG-QK-P-G--ET---------RLDLVHKNVAIF
RSIIPEIAR-RN-RDA-ILLIVSNPVDV---LTWAAWKLSG---YPANRVLGSGTVLDTA
RLKYLLG-ERLGV-DSRSVH-AFIIGEHGD-SELAVWSGANV---S-GI--SL-----DH
FCE----LRGYYE--H--DKADEWLQREVRDSAYEIIR---RKG---ATYYGVAMAVERI
VRAIVRD-EHS-VLPVSNL-L------QG---Q----YG---IDG-LCMSIPAVVGRN--
----GVEDTL--EI--PLSPA-EREALRDSAATLRDVVD-SLEL----------------
-------
>LDH_THESA
------------------------------------------------------------
-----------------------------------MSKVAIIG-SGFVGATSAFTLALS-
G--T----VTD-IVLVDL--NK--D-----KAIGDALDISH-GILLIQ--PVNV--YA--
---G--D------------YK--D-VK---GADVIVV-TAG-------------------
--------------------------AA-QK-P-G--ET---------RLDLVKKNTAIF
KSMIPELLK-YN-DKA-IYLIVTNPVDI---LTYVTYKISG---LPWGRVFGSGTVLDSS
RFRYLLS-KHCNI-DPRNVH-GRIIGEHGD-TEFAAWSITNI---S-GI--SF-----NE
YCS----ICGRVC--N--TNFRKEVEEEVVNAAYKIID---KKG---ATYYAVAVAVRRI
VECILRD-ENS-ILTVSSP-L------NG---Q----YG---VKD-VSLSLPSIVGRN--
----GVARIL--DL--PLSDE-EVEKFRHSASVMADVIK-QLDI----------------
-------
>LDH_THOC
------------------------------------------------------------
------------------------------------MKIGIIG-TGYVGSTTAFALMLQ-
G--I----VSE-MVLIDV--NR--D-----KAEGEALDLIH-SMSFVN--PIEI--YA--
---G--D------------YR--D-LK---DASVVII-SAG-------------------
--------------------------PS-IS-K-G--ET---------RLDLASKNYKVF
RKIVPKIVE-NN-ENC-ILLVVTNPVDV---LSYVTLKLSG---FPENRVIGSGTVLDSS
RFRAALS-KKLNV-DARNIH-AYIIGEHGD-SQVAAWSLTNI---M-GI--KF-----DE
FCA----TYIKNF--D--PAIKQEIEREVKYSAYKVIE---KKG---ATSFAVALAIAKI
VKSILRD-ENS-ILTVSTY-V------RS---L----YE---IED-VFLSLPCVVNRN--
----GVDKVL--LP--PLLPA-EKGALRNSAEVIKSYID-QLMSSKV-------------
-------
>LDH_HAVO
------------------------------------------------------------
-----------------------------MSTERGKGTVAVVGGAGAVGSSTAFALMES-
S--L----VGE-IILVDI--AE--E-----RVEGEAMDLNH-GAYFTS--PVRV--RT--
---G--D------------YE--D-CW---DADVVIV-TAG-------------------
--------------------------AS-QK-P-D--ET---------RLDLMERNADIF
ADMIPQITEGLN-DDA-VMLIVTNPVDV---LSYVTWKVSD---LPAERVIGSGTVLDTS
RFRHSLS-REFDL-DPANVH-AYVVGEHGD-SEVLVWSSANL---G-GI--PF-----ES
YATSHGVDDI--------DALKARVEEEVREAAYEIIE---RKE---RTNYGVARSVAAT
TERILGG-DNS-ILTVSTL-V------SG---E----HG---IDD-VYMSLPCTVNQS--
----GVRDVH--EF--DLSAD-ETAALRESAGVIRESID-RLDLQ---------------
-------
>LDH_THPO
------------------------------------------------------------
---------------------MLRSVKVVKKEGKELVKVTIVG-TGFVGSTTAFALLIK-
G--L----ASE-IVLIDK--DH--R-----KAEGEAMDLRH-GTSLAF--PVNV--YA--
---G--D------------YE--Q-AA---GSDIVII-TAG-------------------
--------------------------VN-QK-P-G--ET---------RIDLVNRNAEIF
KKIIPKVAQ-YC-AGA-VLLVVANPVDI---LTYITVKLSG---FPPAKVIGSGTLLDSS
RFRQALS-AHCGV-DARNVH-AYIIGEHGD-TEVPLWSLTNI---G-GV--SI-----EE
FCL----LSDKGC--T--RPEKKKIFDEVKNAGYDIIS---RKE---ATYYGIGLALTRI
IEAVVRD-ENS-ILTVSSL-L------QG---Q----YG---VYD-VCLSLPSVVNRN--
----GISRVL--EL--PLVIE-ERQAFRESAAAMKEVLA-KVNLGEAVVSSYK-------
-------
>LDH_HATI
------------------------------------------------------------
---------------------------MTISEQAIKGKVAIIG-AGDVGATTAYALMMS-
G--S----VSE-IVLVDI--DH--E-----KAEGEAMDLRH-GASFVK--PVDI--YA--
---G--D------------YE--D-AH---DADVVII-AAG-------------------
--------------------------AS-QK-P-G--ET---------RLELLGRNVDIF
HDMIPRITDGLA-DDA-VLLVVANPVDV---LSYVTWKVSG---LPRHRVIGTGTVLDTA
RFRNVLS-ENCNI-DARNVH-AYVIGEHGD-GEVLVWSATHM---A-GV--PF-----DD
YCP----VCDLDC--D--MQNREVIAEEVRGAAYEIID---RKG---ATYYAIGLATTEI
VESIIRD-ENS-ILTVSTL-L------DG---Q----YG---LED-VYLSLPAVVNRG--
----GIRRVV--DL--DLDER-EREQFVESGEMLKEEIG-KLDI----------------
-------
>LDH_HAHY
------------------------------------------------------------
-----------------------------MQKNIKANKIAVIG-AGNVGATTVYALMAQ-
G--I----GSE-IVLIDI--NQ--D-----KAEGEAMDLMH-GSSFVK--PVDI--YA--
---G--D------------YE--D-LS---DAHLIII-TAG-------------------
--------------------------AA-QK-T-G--ET---------RLDLIKKNTEIF
KNIIPSITE-YN-QDA-ILLIVTNPVDI---LTYLSWKLSD---YPAKRVIGSGTVLDSS
RFKSLLS-KHCGV-AANNVH-GYIIGEHGD-SEVAVWSLTNI---A-GT--KL-----KN
YCP--ICDKNCH------TNELEKIAENVKNSAYEIID---KKG---STFYAVSLAAARI
ARAILRD-ENA-VLTVSSL-M------KG---Y----YG---IND-LSLSLPTVVNST--
----GIEKVL--DL--PLAES-EEKDLKKSAAQLKSNLK-KLDI----------------
-------
>LDH_EUBA
------------------------------------------------------------
--------------------------------MKSKNKISVIG-AGFVGSAITFALIQS-
G--I----ASN-IVMVDL--NK--D-----KAEGEIMDLAH-GAAFVK--SVDL--SA--
---G--D------------YK--D-TA---DSDIVII-TAG-------------------
--------------------------AG-QK-P-G--ET---------RLDLIKKNVAIF
KSMIPQITR-YS-PNA-ILLVVSNPVDI---LTYVTYKLSG---FPAKRVIGSGTVLDSS
RLKYEIS-KEFDL-DARAVH-AYIIGEHGD-SEFPVWSSAFI---G-AI--SF-----HD
YCE----TNGLDE-----EKLKEKLSKNVRDAAYLIIE---KKG---YTNYAIGLAVNRI
VEAILRD-EKS-ILTVSTY--------NS-------------IDD-VYYSAPNIVGQN--
----GQVIKI--CP--KLTDL-ETEQLENSKKVLKEVLD-QIDLR---------------
-------
>LDH_CLOTE
------------------------------------------------------------
-------------------------------MNKKGIKISIIG-SGFVGSTTAYALMME-
G--L----ASE-IVIVDI--NK--E-----KAKGEAMDLSH-GVSFVK--PVDI--IA--
---G--D------------YE--D-TK---DSDIVII-TAG-------------------
--------------------------AG-PK-P-G--ET---------RLDLINKNYEIF
KGIVPEVVK-YS-PKS-ILLVVSNPVDI---LTYVTYKLSG---FPQERVIGSGTVLDTS
RFRYLLG-EHFKI-DVRNVH-TYILGEHGD-SEIAAWSLTNI---A-GI--SV-----ED
YCKDICKGCE--------GNFKNRIPEEVKNAAYEVLE---RKG---YTSYAIALAVRRI
VEAIIRD-EDS-ILTVSTL-L------RG---E----YG---IND-IYMGIPSVIGET--
----GIKRVL--EV--KLSKD-EEKQLKESAEVLKENLN-KIPIK---------------
-------
>LDH_PASP
------------------------------------------------------------
----------------------------MSLKPYKRSRVAIVG-MGAVGTTTGYTLLLRQ
R--M-----SE-LVFIDV--NV--K-----KAKGEMLDMNH-GLPFLG--GVKV--WA--
---G--D------------YE--D-CR---DADIIIV-TAG-------------------
--------------------------AS-QK-P-G--ET---------RIDLLKRNAEIF
ESIIDNIVK-VN-THG-ILLIATNPVDI---LSYISWKRSG---WPSSRVIGSGTLLDSA
RFRYLIG-KQKGI-DPRSIH-AHIIGEHGD-SELPVWSTANV---A-GT--PL------E
LN----------------EDTKNEIFESTKNAAYEIID---AKG---ATSYAIGLALDRI
VAAILGD-EGS-VLNVSTL-L------ED--------YN---GVSDVYLGVPSIVDHN--
----GVREIL--DL--PLNDE-ERAKLLQSADKLKDQIS-KVHL----------------
-------
>LDH_THSU
------------------------------------------------------------
-----------------------------MTANPPGHRLGVVG-CGAVGSTFAYTALIR-
G--L----AQE-LVLIDT--NR--E-----KALGDALDMSH-GAPFLP--PCRV--VA--
---G--D------------YP--D-LA---GCQVVVI-AAG-------------------
--------------------------VG-QR-P-G--ET---------RLQLLQRNAQVM
AEVVPAIVR-HA-PDA-ILLVATNPVDI---LAYQAHKISG---LPVERVVGSGTLLDSA
RFRYRIG-QELGI-HPRSIH-AYIIGEHGD-SEVPVWSGATV---A-GT--RLGDRPPLG
LS----------------PEQRQAIFAETRDAAYQIIA---AKG---ATYYAIALALARI
CEAILGD-ENS-VLTVSTL-V------PQ--------YG-------VYMGVPCVVGRH--
----GARGPL--PL--TLSPE-EAQALDRSAAILRETLQ-ALGL----------------
-------
>LDH_SARU
------------------------------------------------------------
--------------------------------MIQRRTVGIVG-TGNVGTAAAYAMFNQ-
S--L----ASE-ILLLDQ--DT--R-----RAEGEAMDLMH-GQQLVGGITCRA--VE--
-------------------YA--A-LS---NAQIIVL-SAG-------------------
--------------------------AS-QQSP-D--ET---------RLGLLQRNAEIF
REIIIQLDK-HA-PNA-ILVVATNPVDV---LTYICQELSS---RPNRRILGTGTLLDTA
RFRALLG-RHYGV-DPRSVH-AYILGEHGD-SEVPIWSNATI---G-GQ--KI-------
-------RGETVLGKEWEEEAMQSIFEQARDAAYEIID---RKG---HTDTAIGLVIARI
VRAVLED-QQN-VLPVSTR-P------DG---A----YG---IDD-VCLSVPCVVGLE--
----GMEKRV--DP--GLSDE-EREALRDSARALRDSRA-DLTVGT--------------
-------
>UNK_CACH
------------------------------------------------------------
-------------------------------MAIQKRTVGVIG-TGNVGVAAAYALFMQ-
Q--T----ASD-LILLDK--DQ--R-----RAEGEALDLMH-GQTFAGPTRVRV------
---G--D------------YA--D-LA---EAQVIVI-AAG-------------------
--------------------------VG-QR-P-G--ET---------RLDLMERNVAVF
RAILTELDR-HA-PTA-LLVIATNPVDV---LTYVAQELST---RPPQRILGTGTMLDTA
RFRSLLG-EHYGV-DPRSVH-AYILGEHGD-TEFPVWSDARI---G-GL--RL-------
-------VGNTINGRPYDRPALDAIFERTRRSAYDIIE---RKG---YTNLAIGLVIARL
VQTILDG-QHS-VLPVSVR-L------QG---E----YG---ISG-VCLSLPGIVSEN--
----GLETSI--LP--ELDDT-ELAAMHHSANVLRERIAEALPGQVGQELKTQEAG----
-------
>LDH_CHAG
------------------------------------------------------------
--------------------------MSLR---KRTGKVGVVG-TGMVGTSFAYALMQR-
S--L----ASE-LVLIDI--DR--A-----RAEGEAMDLNH-GLPFVR--PMRI--YA--
---G--D------------YA--D-LA---DADLIVI-AAG-------------------
--------------------------AN-QR-P-G--ET---------RLDLLGRNAAIF
RDMIPAILA-AN-HDG-IIVVATNPVDI---LTTIAAQIAG---SDANRVIGSGTILDTA
RFRYLLG-QHYGV-DPRSVH-AYIVGEHGD-SELALWSLANI---A-GV--RL-----VD
FVG----ANGQGY--D--QAALDAILEQTRNAAYEIIK---RKR---ATYYAIGLGLLAI
AEAVLRD-QHT-VMTVSSL-M------TG---Q----YG---VTD-IAISLPTIVGRD--
----GAEEVL--NL--PLSDH-EVALFQRSANLLKEYLA-QVS-----------------
-------
>LDH_ANTH
------------------------------------------------------------
---------------------------MLPEGIHRPVKVGIVG-TGNVGATFAYALLLS-
G--L----ATE-IILIDN--NR--A-----RAEGEAMDLNH-AAPLAR--PARV--FA--
---G--D------------YS--D-LA---GAVVTVV-TAG-------------------
--------------------------SA-QR-P-G--ET---------RLDLAGRNAEIF
RSIIPKITQ-FN-PSG-IILIATNPVDI---LSYVAWKLSG---LPHNQVIGSGTILDTA
RFRYLLS-EYFQV-DPRSVH-AYIIGEHGD-SEVPVWSLANI---A-GM--RL-----PV
FCT----RNNFGC--I--DHELEEIFTQTRDAAYHIIE---RKG---ATYYAIGAGLLRI
VEAIIRD-QST-VLSVSNL-I------QN---Y----YG---IND-VYLSLPCVIDRG--
----GVERVI--YL--ELNDE-EAIGLRKSASVLRKMIE-DLGF----------------
-------
>LDH_CAKO
------------------------------------------------------------
--------------------------MANSVASHTPLRIAVVG-LGNVGASFAFALLQR-
R--L----AAE-IVLIDA--NH--K-----KAEGEAMDLNH-AVPFGA--ATRI--WA--
---G--E------------YA--D-CR---GAAVTVI-TAG-------------------
--------------------------AA-QR-P-G--ET---------RLQLLDRNLAIF
QQIVPEVVK-HN-PDG-LLLIATNPVDI---ISYASYKISG---LPAHRVLGSGTILDTA
RFRYLLG-QHFSV-DARSVH-GLILGEHGD-TEVPIWSLANI---A-GI--RL-----RE
YCR----LHSLPY--D--EHVFDTIFTDTRDAAYKIIE---RKG---ATYYAVAVGLMQI
VESIVRD-QKT-VLTTSTL-V------EG---A----YG---IND-VYLSLPTIVGAK--
----GVVQVL--TP--DLSEE-ELAKLQHSAEVLKGMIEGHLPR----------------
-------
