# Supplementary material for: An atomic-resolution view of neofunctionalization in the evolution of apicomplexan lactate dehydrogenases
Source: eLife. 2014 Jun 25;3:e02304. doi: 10.7554/eLife.02304 (PMC4109310; doi:10.7554/eLife.02304)
Supplement: Supplementary file 1. — Sequences, alignments, and trees. Alignments and tree files for both the original (Figure 3) and the alternative phylogeny. Alignment for Figure 5—figure supplement 1. Ancestral FASTA files and posterior probabilities for each ancestral sequence (parsed in Figure 6—figure supplements 1–6). DOI: http://dx.doi.org/10.7554/eLife.02304.033 [file elife02304s007.zip › Bioinformatics_Files/Alternative_LDHMDH_GIKey.txt]

      124486091        MDH_MELA        MDH_MELA
      124513272        UNK_PLFA        UNK_PLFA
      145258805        LDH_ASNI        LDH_ASNI
      149175155        MDH_PLMA        MDH_PLMA
      149176720        LDH_PLMA        LDH_PLMA
      154149291        MDH_CAHO        MDH_CAHO
       15604243        MDH_RIPR        MDH_RIPR
       15606767        MDH_AQAE        MDH_AQAE
      156087280        LDH_BABO        LDH_BABO
      156099230        MDH_PLVI        MDH_PLVI
      156101009        MDH_PLVI        MDH_PLVI1
      157825645        UNK_RIAK        UNK_RIAK
      162449320        MDH_SOCE        MDH_SOCE
      164688350        UNK_CLBA        UNK_CLBA
      182419111        LDH_CLBU        LDH_CLBU
      186682370        MDH_NOPU        MDH_NOPU
       19115938        LDH_SCPO        LDH_SCPO
      206889307        MDH_THYE        MDH_THYE
      209881253        MDH_CRMU        MDH_CRMU
      209881255        MDH_CRMU        MDH_CRMU1
      218282076        UNK_EUBI        UNK_EUBI
      219849273        LDH_CHAG        LDH_CHAG
      221057966        MDH_PLKN        MDH_PLKN
      221058887        UNK_PLKN        UNK_PLKN
      222053532        LDH_GESP        LDH_GESP
      222099776        LDH_THNE        LDH_THNE
      225025898        UNK_EUHA        UNK_EUHA
      237808506        MDH_TOAU        MDH_TOAU
      237837615        LDH_TOGO        LDH_TOGO
      241068549        MDH_IXSC        MDH_IXSC
        2497625       LDH_TOXGO       LDH_TOXGO
      251773406        MDH_LEFE        MDH_LEFE
      254457904        MDH_CABA        MDH_CABA
      254518308        LDH_CLSP        LDH_CLSP
      254797273        MDH_NERI        MDH_NERI
      255102662        LDH_CLDI        LDH_CLDI
      255322268        MDH_CASH        MDH_CASH
      255541140        MDH_RICO        MDH_RICO
      255547385        MDH_RICO        MDH_RICO1
      255562058        MDH_RICO        MDH_RICO2
      255563084        MDH_RICO        MDH_RICO3
      255566555        MDH_RICO        MDH_RICO4
      255569877        LDH_RICO        LDH_RICO
      255569879        LDH_RICO        LDH_RICO1
      255582419        MDH_RICO        MDH_RICO5
      255583746        MDH_RICO        MDH_RICO6
      255585544        MDH_RICO        MDH_RICO7
      255585546        MDH_RICO        MDH_RICO8
      257459629        MDH_CAGR        MDH_CAGR
       25989637        LDH_EIAC        LDH_EIAC
       25989639        LDH_EITE        LDH_EITE
       25989641        LDH_EIMA        LDH_EIMA
      260893430        LDH_AMDE        LDH_AMDE
      269115133        LDH_MYHO        LDH_MYHO
      288555510        MDH_BAPS        MDH_BAPS
      289548456        MDH_THAL        MDH_THAL
      289706094        LDH_MILU        LDH_MILU
      291458395        LDH_ORSP        LDH_ORSP
      291547264        LDH_RUSP        LDH_RUSP
      292654394        LDH_HAVO        LDH_HAVO
      295107457        MDH_GOPA        MDH_GOPA
      296132272        LDH_THPO        LDH_THPO
      297572000        LDH_ARHA        LDH_ARHA
      297626346        LDH_PRFR        LDH_PRFR
      297626465        LDH_PRFR        LDH_PRFR1
      300814285        LDH_PESP        LDH_PESP
      301131124        LDH_SPER        LDH_SPER
      301633720        LDH_MYPN        LDH_MYPN
      302389996        LDH_THOC        LDH_THOC
      302823291        UNK_SEMO        UNK_SEMO
      302874412        LDH_CLCE        LDH_CLCE
      304439952        LDH_PEDU        LDH_PEDU
      305682393        MDH_ORTS        MDH_ORTS
      305682399        MDH_ORTS        MDH_ORTS1
      311063950        LDH_BIBI        LDH_BIBI
      311113585        MDH_RODE        MDH_RODE
      312143623        LDH_HAHY        LDH_HAHY
      312210157        LDH_LEMA        LDH_LEMA
      313903722        LDH_THSU        LDH_THSU
      315427973        MDH_CACA        MDH_CACA
      317132307        LDH_ETHA        LDH_ETHA
      317472615        LDH_ANSP        LDH_ANSP
      319399679        LDH_STEP        LDH_STEP
      319893637        LDH_STPS        LDH_STPS
      319936409        LDH_COSP        LDH_COSP
      320161023        LDH_ANTH        LDH_ANTH
       32267070        MDH_HEHE        MDH_HEHE
      325115088        MDH_NECA        MDH_NECA
      325115669        MDH_NECA        MDH_NECA1
      325117895        MDH_NECA        MDH_NECA2
      325284185        LDH_DEPR        LDH_DEPR
      325294929        MDH_DETH        MDH_DETH
      325846606        LDH_ANHY        LDH_ANHY
      326803415        LDH_AEUR        LDH_AEUR
      327398304        MDH_HIMA        MDH_HIMA
      327401754        MDH_ARVE        MDH_ARVE
      330907542        UNK_PYTE        UNK_PYTE
      331083779        LDH_LABA        LDH_LABA
      332298662        LDH_TRBR        LDH_TRBR
      332525890        LDH_RUBE        LDH_RUBE
      332637985        LDH_WECI        LDH_WECI
      333922173        LDH_AMSU        LDH_AMSU
      333980262        LDH_DEKU        LDH_DEKU
      335433858        LDH_HATI        LDH_HATI
      336179707        UNK_FRSY        UNK_FRSY
      336429498        LDH_LABA        LDH_LABA1
      337287788        MDH_THSP        MDH_THSP
      338196405        LDH_CLBO        LDH_CLBO
      338731272        MDH_THTH        MDH_THTH
      338810827        UNK_ACLO        UNK_ACLO
      339326199        LDH_CUNE        LDH_CUNE
      339485590        MDH_PSPU        MDH_PSPU
      340345755        MDH_CANI        MDH_CANI
      345472874        MDH_ARSP        MDH_ARSP
      345567968        UNK_AROL        UNK_AROL
      345865308        MDH_ENOF        MDH_ENOF
      345876438        MDH_ENOF        MDH_ENOF1
      347754022        UNK_CACH        UNK_CACH
      349502042        LDH_PLVI        LDH_PLVI
      349590712        LDH_PLKN        LDH_PLKN
      350546427        LDH_MYIO        LDH_MYIO
      352116816        MDH_NAPE        MDH_NAPE
      354556502        LDH_CYSP        LDH_CYSP
      355571110        LDH_META        LDH_META
      357235811        DHL_STCR        DHL_STCR
      357403907        UNK_MEAL        UNK_MEAL
      357979012        LDH_CAMY        LDH_CAMY
      358398919        UNK_TRAT        UNK_TRAT
      358452528        LDH_FEPE        LDH_FEPE
      363889838        LDH_EUBA        LDH_EUBA
      365153125        UNK_CASP        UNK_CASP
      365828041        LDH_ACSP        LDH_ACSP
      365842435        LDH_FLPL        LDH_FLPL
      365859463        LDH_ACBA        LDH_ACBA
      365904041        MDH_LAVE        MDH_LAVE
      365921255        LDH_CAVA        LDH_CAVA
      365926294        DHL_LAMA        DHL_LAMA
      366088269        LDH_LAZE        LDH_LAZE
      366983846        LDH_OEKI        LDH_OEKI
      367046975        UNK_THTE        UNK_THTE
      371444767        LDH_PLFA        LDH_PLFA
      371503902        LDH_ADKA        LDH_ADKA
      373450587        MDH_WOPI        MDH_WOPI
      373451409        LDH_EUSP        LDH_EUSP
      373457466        MDH_CAAB        MDH_CAAB
      373458121        LDH_CAAB        LDH_CAAB
      373484029        LDH_SPAF        LDH_SPAF
      373501221        UNK_PRMI        UNK_PRMI
      373858906        MDH_BASP        MDH_BASP
      373877405        MDH_MAAR        MDH_MAAR
      374290628        MDH_BLSP        MDH_BLSP
      374298967        UNK_DEAF        UNK_DEAF
      374317671        UNK_MYHA        UNK_MYHA
      374386087        MDH_ODLA        MDH_ODLA
      374605559        MDH_PADE        MDH_PADE
      374609660        MDH_MYTU        MDH_MYTU
      374673138        LDH_LALA        LDH_LALA
      374724685        MDH_UNMA        MDH_UNMA
      374855799        MDH_UNCA        MDH_UNCA
      375086412        MDH_MEFU        MDH_MEFU
      375159058        MDH_PYOG        MDH_PYOG
       37522111        MDH_GLVI        MDH_GLVI
      375310683        LDH_PASP        LDH_PASP
      376010683        DHL_LAPL        DHL_LAPL
      376259511        UNK_CLSP        UNK_CLSP
      376323967        MDH_RICA        MDH_RICA
      376331718        MDH_RIRI        MDH_RIRI
      376334616        MDH_RIMA        MDH_RIMA
      377570562        LDH_GOTE        LDH_GOTE
      377573135        LDH_MOPE        LDH_MOPE
      377832409        DHL_LAMU        DHL_LAMU
       39969687        UNK_MAOR        UNK_MAOR
       42525867        LDH_TRDE        LDH_TRDE
       45358208        MDH_MEMA        MDH_MEMA
       45825444        LDH_PLOV        LDH_PLOV
       45825446        LDH_PLMA        LDH_PLMA1
       45825448        LDH_PLVI        LDH_PLVI1
       46137857        UNK_GIZE        UNK_GIZE
       46579014        LDH_DEVU        LDH_DEVU
       46907762        LDH_LIMO        LDH_LIMO
       47096740        MDH_LIMO        MDH_LIMO
       47458876        LDH_MYMO        LDH_MYMO
       48478066        MDH_PITO        MDH_PITO
       49035977       LDH_THESA       LDH_THESA
       49035978       LDH_CLOTE       LDH_CLOTE
       49035986       LDH_SELRU       LDH_SELRU
       49617505        MDH_TOGO        MDH_TOGO
       50842374        LDH_PRAC        LDH_PRAC
       50843401        LDH_PRAC        LDH_PRAC1
       51473569        MDH_RITY        MDH_RITY
       51598350        LDH_BOGA        LDH_BOGA
       52140534        LDH_BACE        LDH_BACE
       52851186        MDH_PLMA        MDH_PLMA1
       54295194        MDH_LEPN        MDH_LEPN
       56416758        MDH_ANMA        MDH_ANMA
       58337213        LDH_LAAC        LDH_LAAC
       58579088        MDH_EHRU        MDH_EHRU
       58584502        MDH_WOEN        MDH_WOEN
       58613465        MDH_ISGA        MDH_ISGA
       58696997        MDH_WOEN        MDH_WOEN1
       60680060        MDH_BAFR        MDH_BAFR
       67458982        MDH_RIFE        MDH_RIFE
       67482981        MDH_ENHI        MDH_ENHI
       67537722        UNK_ASNI        UNK_ASNI
       67604985        MDH_CRHO        MDH_CRHO
       68065620        MDH_PLBE        MDH_PLBE
       68444962        LDH_RHOR        LDH_RHOR
       68474530        MDH_CAAL        MDH_CAAL
       69249765        LDH_ENFA        LDH_ENFA
       70606086        MDH_SUAC        MDH_SUAC
       70725526        UNK_STHA        UNK_STHA
       70931390        MDH_PLCH        MDH_PLCH
       70951959        LDH_PLCH        LDH_PLCH
       70996845        LDH_ASFU        LDH_ASFU
       71034123        LDH_THPA        LDH_THPA
       71746908        MDHmTRBR        MDHmTRBR
       73667023        MDH_EHCA        MDH_EHCA
       73669255        MDH_MEBA        MDH_MEBA
       73748293        MDH_DESP        MDH_DESP
       75907496        UNK_ANVA        UNK_ANVA
       76363559       LDH_MYCH2       LDH_MYCH2
       76800901        MDH_NAPH        MDH_NAPH
       77166254        MDH_NIOC        MDH_NIOC
       78188832        MDH_CHCH        MDH_CHCH
       78192396        MDHcLEME        MDHcLEME
       78777246        MDH_SUDE        MDH_SUDE
       79327392        MDH_ARTH        MDH_ARTH
       81428058        UNK_LASA        UNK_LASA
       82539424        LDH_PLYO        LDH_PLYO
       82539528        UNK_PLYO        UNK_PLYO
       83317939        MDH_PLYO        MDH_PLYO
       83317987        MDH_PLYO        MDH_PLYO1
       83319961        LDH_MYCA        LDH_MYCA
       83590660        LDH_MOTH        LDH_MOTH
       83815628        MDH_SARU        MDH_SARU
       83816753        LDH_SARU        LDH_SARU
       84316195        LDH_ETHA        LDH_ETHA1
       84489481        MDH_MEST        MDH_MEST
       84997734        LDH_THAN        LDH_THAN
       85090420        MDHmNECR        MDHmNECR
       85109459        MDHmNECR        MDHmNECR1
       85113609        UNK_NECR        UNK_NECR
       86151614        MDH_CAJE        MDH_CAJE
       86171227        MDH_PLFA        MDH_PLFA
       86609612        LDH_SYSP        LDH_SYSP
       87118991        MDH_MASP        MDH_MASP
       87308102        MDH_BLMA        MDH_BLMA
       87310984        MDH_BLMA        MDH_BLMA1
       87312229        LDH_BLMA        LDH_BLMA
       88596595        LDH_CAJE        LDH_CAJE
       88602444        MDH_MEHU        MDH_MEHU
       88603588        MDH_MEHU        MDH_MEHU1
       88607793        MDH_ANPH        MDH_ANPH
       88608796        MDH_NESE        MDH_NESE
       88657609        MDH_EHCH        MDH_EHCH
       88797838        LDH_RESP        LDH_RESP
       89096938        LDH_BASP        LDH_BASP
       89100383        MDH_BASP        MDH_BASP1
       89896330        UNK_DEHA        UNK_DEHA
       89898089        MDH_CHFE        MDH_CHFE
       89901180        MDH_RHFE        MDH_RHFE
       90962334        LDH_LASA        LDH_LASA
       90962569        DHL_LASA        DHL_LASA
       91079893        UNK_TRCA        UNK_TRCA
       91081135        MDH_TRCA        MDH_TRCA
       91205459        MDH_RIBE        MDH_RIBE
       91215257        MDH_PSTO        MDH_PSTO
       91792187        MDH_SHDE        MDH_SHDE
       94265748        MDH_DEPR        MDH_DEPR
       94958235        LDH_STXY        LDH_STXY
       94968511        LDH_CAKO        LDH_CAKO
       94968978        MDH_CAKO        MDH_CAKO
       94986260        MDH_DEGE        MDH_DEGE
        9858812        MDH_PHSP        MDH_PHSP
       99078493        UNK_RUSP        UNK_RUSP
        9965352        MDHcMOSP        MDHcMOSP
        9965354        LDH_TEGA        LDH_TEGA
