# Supplementary material for: An atomic-resolution view of neofunctionalization in the evolution of apicomplexan lactate dehydrogenases
Source: eLife. 2014 Jun 25;3:e02304. doi: 10.7554/eLife.02304 (PMC4109310; doi:10.7554/eLife.02304)
Supplement: Supplementary file 1. — Sequences, alignments, and trees. Alignments and tree files for both the original (Figure 3) and the alternative phylogeny. Alignment for Figure 5—figure supplement 1. Ancestral FASTA files and posterior probabilities for each ancestral sequence (parsed in Figure 6—figure supplements 1–6). DOI: http://dx.doi.org/10.7554/eLife.02304.033 [file elife02304s007.zip › Bioinformatics_Files/Alternative_LDHMDH_Phylogeny.tree]

#NEXUS
begin taxa;
	dimensions ntax=277;
	taxlabels
	MDH_RICO[&!color=#-16777216]
	MDH_PLMA1[&!color=#-16777216]
	MDH_RICO7[&!color=#-16777216]
	MDH_RICO8[&!color=#-16777216]
	MDH_TRCA[&!color=#-16777216]
	MDH_RHFE[&!color=#-16777216]
	MDH_PLMA[&!color=#-16777216]
	MDH_LEPN[&!color=#-16777216]
	MDH_CHFE[&!color=#-16777216]
	MDH_RICO6[&!color=#-16777216]
	MDH_MASP[&!color=#-16777216]
	MDH_DEGE[&!color=#-16777216]
	LDH_TEGA[&!color=#-16777216]
	MDHcMOSP[&!color=#-16777216]
	MDHcLEME[&!color=#-16777216]
	MDH_ENHI[&!color=#-16777216]
	MDH_PHSP[&!color=#-16777216]
	MDHmTRBR[&!color=#-16777216]
	MDH_ISGA[&!color=#-16777216]
	UNK_ASNI[&!color=#-16777216]
	MDHmNECR[&!color=#-16777216]
	MDHmNECR1[&!color=#-16777216]
	MDH_CAAL[&!color=#-16777216]
	MDH_RICO1[&!color=#-16777216]
	MDH_ARTH[&!color=#-16777216]
	MDH_RICO2[&!color=#-16777216]
	MDH_RICO5[&!color=#-16777216]
	MDH_RICO3[&!color=#-16777216]
	MDH_RICO4[&!color=#-16777216]
	MDH_SHDE[&!color=#-16777216]
	UNK_PRMI[&!color=#-16777216]
	MDH_BAFR[&!color=#-16777216]
	MDH_NIOC[&!color=#-16777216]
	MDH_PSPU[&!color=#-16777216]
	MDH_ENOF1[&!color=#-16777216]
	MDH_LEFE[&!color=#-16777216]
	MDH_DETH[&!color=#-16777216]
	MDH_PITO[&!color=#-16777216]
	MDH_AQAE[&!color=#-16777216]
	MDH_THAL[&!color=#-16777216]
	UNK_FRSY[&!color=#-16777216]
	MDH_GLVI[&!color=#-16777216]
	UNK_ANVA[&!color=#-16777216]
	MDH_MEBA[&!color=#-16777216]
	MDH_DESP[&!color=#-16777216]
	MDH_GOPA[&!color=#-16777216]
	MDH_SARU[&!color=#-16777216]
	MDH_UNMA[&!color=#-16777216]
	MDH_BLSP[&!color=#-16777216]
	MDH_ODLA[&!color=#-16777216]
	MDH_MEFU[&!color=#-16777216]
	MDH_PSTO[&!color=#-16777216]
	MDH_HIMA[&!color=#-16777216]
	MDH_CHCH[&!color=#-16777216]
	MDH_CAKO[&!color=#-16777216]
	MDH_THSP[&!color=#-16777216]
	MDH_DEPR[&!color=#-16777216]
	MDH_PADE[&!color=#-16777216]
	MDH_UNCA[&!color=#-16777216]
	UNK_DEHA[&!color=#-16777216]
	MDH_BASP1[&!color=#-16777216]
	MDH_THYE[&!color=#-16777216]
	MDH_CAAB[&!color=#-16777216]
	MDH_NERI[&!color=#-16777216]
	MDH_NESE[&!color=#-16777216]
	MDH_NECA[&!color=#-16777216]
	MDH_TOGO[&!color=#-16777216]
	MDH_SOCE[&!color=#-16777216]
	MDH_ENOF[&!color=#-16777216]
	UNK_RUSP[&!color=#-16777216]
	MDH_PLYO1[&!color=#-16777216]
	UNK_PLKN[&!color=#-16777216]
	MDH_PLVI[&!color=#-16777216]
	UNK_PLYO[&!color=#-16777216]
	UNK_PLFA[&!color=#-16777216]
	LDH_TOGO[&!color=#-16777216]
	MDH_NECA2[&!color=#-16777216]
	LDH_TOXGO[&!color=#-16777216]
	MDH_NECA1[&!color=#-16777216]
	LDH_EITE[&!color=#-16777216]
	LDH_EIAC[&!color=#-16777216]
	LDH_EIMA[&!color=#-16777216]
	LDH_PLCH[&!color=#-16777216]
	LDH_PLFA[&!color=#-16777216]
	LDH_PLYO[&!color=#-16777216]
	LDH_PLMA1[&!color=#-16777216]
	LDH_PLOV[&!color=#-16777216]
	LDH_PLKN[&!color=#-16777216]
	LDH_PLVI[&!color=#-16777216]
	LDH_PLVI1[&!color=#-16777216]
	LDH_BABO[&!color=#-16777216]
	LDH_THPA[&!color=#-16777216]
	LDH_THAN[&!color=#-16777216]
	MDH_PLFA[&!color=#-16777216]
	MDH_PLVI1[&!color=#-16777216]
	MDH_PLKN[&!color=#-16777216]
	MDH_PLCH[&!color=#-16777216]
	MDH_PLYO[&!color=#-16777216]
	MDH_PLBE[&!color=#-16777216]
	MDH_CRMU[&!color=#-16777216]
	MDH_CRMU1[&!color=#-16777216]
	MDH_CRHO[&!color=#-16777216]
	MDH_RIBE[&!color=#-16777216]
	MDH_RICA[&!color=#-16777216]
	UNK_RIAK[&!color=#-16777216]
	MDH_RIFE[&!color=#-16777216]
	MDH_IXSC[&!color=#-16777216]
	MDH_RIRI[&!color=#-16777216]
	MDH_RIMA[&!color=#-16777216]
	MDH_RIPR[&!color=#-16777216]
	MDH_RITY[&!color=#-16777216]
	MDH_WOPI[&!color=#-16777216]
	MDH_WOEN1[&!color=#-16777216]
	MDH_WOEN[&!color=#-16777216]
	MDH_ORTS[&!color=#-16777216]
	MDH_ORTS1[&!color=#-16777216]
	MDH_EHRU[&!color=#-16777216]
	MDH_EHCA[&!color=#-16777216]
	MDH_EHCH[&!color=#-16777216]
	MDH_ANMA[&!color=#-16777216]
	MDH_ANPH[&!color=#-16777216]
	MDH_ARSP[&!color=#-16777216]
	MDH_SUDE[&!color=#-16777216]
	MDH_CABA[&!color=#-16777216]
	MDH_HEHE[&!color=#-16777216]
	MDH_CAJE[&!color=#-16777216]
	MDH_CASH[&!color=#-16777216]
	UNK_CASP[&!color=#-16777216]
	MDH_CAGR[&!color=#-16777216]
	MDH_CAHO[&!color=#-16777216]
	MDH_MAAR[&!color=#-16777216]
	MDH_CACA[&!color=#-16777216]
	MDH_PYOG[&!color=#-16777216]
	MDH_ARVE[&!color=#-16777216]
	MDH_SUAC[&!color=#-16777216]
	MDH_NAPH[&!color=#-16777216]
	MDH_MEHU[&!color=#-16777216]
	LDH_META[&!color=#-16777216]
	MDH_BAPS[&!color=#-16777216]
	MDH_NAPE[&!color=#-16777216]
	MDH_MEST[&!color=#-16777216]
	MDH_MEMA[&!color=#-16777216]
	MDH_MELA[&!color=#-16777216]
	MDH_MEHU1[&!color=#-16777216]
	MDH_CANI[&!color=#-16777216]
	MDH_TOAU[&!color=#-16777216]
	UNK_MEAL[&!color=#-16777216]
	MDH_BLMA1[&!color=#-16777216]
	MDH_BLMA[&!color=#-16777216]
	LDH_CLDI[&!color=#-16777216]
	LDH_STPS[&!color=#-16777216]
	LDH_THNE[&!color=#-16777216]
	LDH_FEPE[&!color=#-16777216]
	MDH_THTH[&!color=#-16777216]
	LDH_CUNE[&!color=#-16777216]
	LDH_ACBA[&!color=#-16777216]
	LDH_GESP[&!color=#-16777216]
	LDH_CAAB[&!color=#-16777216]
	LDH_DEPR[&!color=#-16777216]
	LDH_CAVA[&!color=#-16777216]
	LDH_SARU[&!color=#-16777216]
	UNK_CACH[&!color=#-16777216]
	LDH_RUBE[&!color=#-16777216]
	LDH_ADKA[&!color=#-16777216]
	MDH_MYTU[&!color=#-16777216]
	LDH_PASP[&!color=#-16777216]
	LDH_THSU[&!color=#-16777216]
	LDH_SCPO[&!color=#-16777216]
	UNK_MAOR[&!color=#-16777216]
	UNK_NECR[&!color=#-16777216]
	LDH_CHAG[&!color=#-16777216]
	LDH_ANTH[&!color=#-16777216]
	LDH_CAKO[&!color=#-16777216]
	LDH_DEVU[&!color=#-16777216]
	UNK_DEAF[&!color=#-16777216]
	LDH_SPER[&!color=#-16777216]
	UNK_TRCA[&!color=#-16777216]
	UNK_SEMO[&!color=#-16777216]
	LDH_RICO[&!color=#-16777216]
	LDH_RICO1[&!color=#-16777216]
	LDH_CYSP[&!color=#-16777216]
	LDH_SYSP[&!color=#-16777216]
	LDH_FLPL[&!color=#-16777216]
	LDH_THPO[&!color=#-16777216]
	LDH_MOTH[&!color=#-16777216]
	LDH_AMDE[&!color=#-16777216]
	LDH_DEKU[&!color=#-16777216]
	LDH_EUBA[&!color=#-16777216]
	LDH_CLCE[&!color=#-16777216]
	LDH_CLOTE[&!color=#-16777216]
	LDH_CLSP[&!color=#-16777216]
	LDH_THESA[&!color=#-16777216]
	LDH_HAVO[&!color=#-16777216]
	LDH_HATI[&!color=#-16777216]
	LDH_HAHY[&!color=#-16777216]
	LDH_THOC[&!color=#-16777216]
	LDH_ACSP[&!color=#-16777216]
	LDH_GOTE[&!color=#-16777216]
	LDH_BIBI[&!color=#-16777216]
	MDH_RODE[&!color=#-16777216]
	LDH_MOPE[&!color=#-16777216]
	LDH_AMSU[&!color=#-16777216]
	LDH_MILU[&!color=#-16777216]
	LDH_ARHA[&!color=#-16777216]
	LDH_PRFR1[&!color=#-16777216]
	LDH_PRAC[&!color=#-16777216]
	MDH_NOPU[&!color=#-16777216]
	LDH_RHOR[&!color=#-16777216]
	UNK_AROL[&!color=#-16777216]
	LDH_LEMA[&!color=#-16777216]
	UNK_PYTE[&!color=#-16777216]
	LDH_ASNI[&!color=#-16777216]
	LDH_ASFU[&!color=#-16777216]
	UNK_TRAT[&!color=#-16777216]
	UNK_GIZE[&!color=#-16777216]
	UNK_THTE[&!color=#-16777216]
	LDH_RESP[&!color=#-16777216]
	LDH_ETHA[&!color=#-16777216]
	LDH_SELRU[&!color=#-16777216]
	LDH_PRAC1[&!color=#-16777216]
	LDH_PRFR[&!color=#-16777216]
	MDH_BASP[&!color=#-16777216]
	UNK_EUHA[&!color=#-16777216]
	UNK_CLSP[&!color=#-16777216]
	LDH_LABA[&!color=#-16777216]
	LDH_RUSP[&!color=#-16777216]
	LDH_TRBR[&!color=#-16777216]
	LDH_SPAF[&!color=#-16777216]
	LDH_TRDE[&!color=#-16777216]
	LDH_MYMO[&!color=#-16777216]
	LDH_MYPN[&!color=#-16777216]
	LDH_CAMY[&!color=#-16777216]
	LDH_MYCH2[&!color=#-16777216]
	UNK_MYHA[&!color=#-16777216]
	LDH_MYHO[&!color=#-16777216]
	LDH_MYIO[&!color=#-16777216]
	LDH_MYCA[&!color=#-16777216]
	LDH_LAZE[&!color=#-16777216]
	LDH_AEUR[&!color=#-16777216]
	LDH_LASA[&!color=#-16777216]
	LDH_WECI[&!color=#-16777216]
	LDH_LAAC[&!color=#-16777216]
	LDH_ENFA[&!color=#-16777216]
	LDH_LALA[&!color=#-16777216]
	LDH_BACE[&!color=#-16777216]
	LDH_CLBO[&!color=#-16777216]
	LDH_CLBU[&!color=#-16777216]
	LDH_ORSP[&!color=#-16777216]
	UNK_EUBI[&!color=#-16777216]
	LDH_COSP[&!color=#-16777216]
	LDH_LIMO[&!color=#-16777216]
	MDH_LIMO[&!color=#-16777216]
	MDH_LAVE[&!color=#-16777216]
	UNK_LASA[&!color=#-16777216]
	DHL_LAPL[&!color=#-16777216]
	DHL_LASA[&!color=#-16777216]
	DHL_LAMA[&!color=#-16777216]
	DHL_LAMU[&!color=#-16777216]
	LDH_OEKI[&!color=#-16777216]
	DHL_STCR[&!color=#-16777216]
	LDH_ANSP[&!color=#-16777216]
	LDH_LABA1[&!color=#-16777216]
	LDH_CAJE[&!color=#-16777216]
	LDH_PESP[&!color=#-16777216]
	LDH_PEDU[&!color=#-16777216]
	LDH_BASP[&!color=#-16777216]
	LDH_EUSP[&!color=#-16777216]
	UNK_CLBA[&!color=#-16777216]
	LDH_ETHA1[&!color=#-16777216]
	LDH_BOGA[&!color=#-16777216]
	LDH_STXY[&!color=#-16777216]
	LDH_ANHY[&!color=#-16777216]
	LDH_STEP[&!color=#-16777216]
	UNK_STHA[&!color=#-16777216]
	UNK_ACLO[&!color=#-16777216]
	LDH_PLMA[&!color=#-16777216]
	LDH_BLMA[&!color=#-16777216]
;
end;
begin trees;
	tree tree_1 = [&R] ((MDH_RICO:0.137180493,MDH_PLMA1:0.0466400368)[&supports=0.5212331314]:0.0311268173,(MDH_RICO7:0.2096910539,MDH_RICO8:0.0251370002)[&supports=0.0861413422]:0.0037800904,(MDH_TRCA:0.4549540749,((MDH_RHFE:0.9689948113,(((MDH_PLMA:0.4387186311,MDH_LEPN:0.5071858877)[&supports=30.4196285149]:0.1872662974,(MDH_CHFE:0.8657973177,MDH_RICO6:0.7903647313)[&supports=30.0985670997]:0.2833…
end;
begin figtree;
	set appearance.backgroundColorAttribute="User Selection";
	set appearance.backgroundColour=#-1;
	set appearance.branchColorAttribute="User Selection";
	set appearance.branchLineWidth=3.0;
	set appearance.foregroundColour=#-16777216;
	set appearance.selectionColour=#-2144520576;
	set branchLabels.colorAttribute="User Selection";
	set branchLabels.displayAttribute="Branch times";
	set branchLabels.fontName="#GungSeo";
	set branchLabels.fontSize=8;
	set branchLabels.fontStyle=0;
	set branchLabels.isShown=false;
	set branchLabels.significantDigits=4;
	set layout.expansion=0;
	set layout.layoutType="RADIAL";
	set layout.zoom=300;
	set nodeBars.barWidth=4.0;
	set nodeLabels.colorAttribute="User Selection";
	set nodeLabels.displayAttribute="Node ages";
	set nodeLabels.fontName="#GungSeo";
	set nodeLabels.fontSize=8;
	set nodeLabels.fontStyle=0;
	set nodeLabels.isShown=false;
	set nodeLabels.significantDigits=4;
	set polarLayout.alignTipLabels=false;
	set polarLayout.angularRange=0;
	set polarLayout.rootAngle=0;
	set polarLayout.rootLength=100;
	set polarLayout.showRoot=true;
	set radialLayout.spread=0.0;
	set rectilinearLayout.alignTipLabels=false;
	set rectilinearLayout.curvature=0;
	set rectilinearLayout.rootLength=100;
	set scale.offsetAge=0.0;
	set scale.rootAge=1.0;
	set scale.scaleFactor=1.0;
	set scale.scaleRoot=false;
	set scaleAxis.automaticScale=true;
	set scaleAxis.fontSize=8.0;
	set scaleAxis.isShown=false;
	set scaleAxis.lineWidth=1.0;
	set scaleAxis.majorTicks=1.0;
	set scaleAxis.origin=0.0;
	set scaleAxis.reverseAxis=false;
	set scaleAxis.showGrid=true;
	set scaleAxis.significantDigits=4;
	set scaleBar.automaticScale=true;
	set scaleBar.fontSize=10.0;
	set scaleBar.isShown=true;
	set scaleBar.lineWidth=1.0;
	set scaleBar.scaleRange=0.0;
	set scaleBar.significantDigits=4;
	set tipLabels.colorAttribute="User Selection";
	set tipLabels.displayAttribute="Names";
	set tipLabels.fontName="Helvetica";
	set tipLabels.fontSize=12;
	set tipLabels.fontStyle=0;
	set tipLabels.isShown=true;
	set tipLabels.significantDigits=4;
	set trees.order=true;
	set trees.orderType="increasing";
	set trees.rooting=false;
	set trees.rootingType="User Selection";
	set trees.transform=false;
	set trees.transformType="cladogram";
end;
