# Supplementary material for: An atomic-resolution view of neofunctionalization in the evolution of apicomplexan lactate dehydrogenases
Source: eLife. 2014 Jun 25;3:e02304. doi: 10.7554/eLife.02304 (PMC4109310; doi:10.7554/eLife.02304)
Supplement: Supplementary file 1. — Sequences, alignments, and trees. Alignments and tree files for both the original (Figure 3) and the alternative phylogeny. Alignment for Figure 5—figure supplement 1. Ancestral FASTA files and posterior probabilities for each ancestral sequence (parsed in Figure 6—figure supplements 1–6). DOI: http://dx.doi.org/10.7554/eLife.02304.033 [file elife02304s007.zip › Bioinformatics_Files/AncLDH_PosteriorProbabilities.txt]

site      prob   prob2  prob3  -- entropy
--- - - - -----  -----  -----     -------
 79 M
 80 A
 81 P
 82 A F G 0.244  0.129  0.112  -- 2.449
 83 T A V 0.245  0.152  0.127  -- 2.299
 84 V
 85 V M T 0.208  0.199  0.136  -- 2.111
 86 R K Q 0.556  0.419  0.019  -- 0.808
 87 R K   0.979  0.021         -- 0.102
 93 K P   0.886  0.107         -- 0.385
106 K     1.000                -- 0.000
107 I     0.999                -- 0.008
112 S A   0.697  0.298         -- 0.639
113 L M   0.931  0.064         -- 0.269
114 I V   0.958  0.042         -- 0.174
115 G     1.000                -- 0.000
116 S A   0.988  0.011         -- 0.062
118 G     1.000                -- 0.000
119 M N Q 0.690  0.281  0.026  -- 0.715
120 I     1.000                -- 0.000
121 G     1.000                -- 0.000
122 G     1.000                -- 0.000
123 T     0.990                -- 0.052
124 M     0.991                -- 0.054
125 A     1.000                -- 0.000
126 Y H   0.939  0.058         -- 0.242
127 L     1.000                -- 0.000
128 V I C 0.429  0.365  0.179  -- 1.175
130 A S   0.970  0.014         -- 0.167
131 Q L M 0.581  0.397  0.018  -- 0.768
132 K R   0.966  0.034         -- 0.148
133 E D N 0.905  0.056  0.037  -- 0.388
134 L     0.999                -- 0.008
139 G     0.999                -- 0.008
141 D     1.000                -- 0.000
143 V     0.999                -- 0.008
144 V     0.999                -- 0.008
145 L     0.998                -- 0.014
146 F     1.000                -- 0.000
149 D     1.000                -- 0.000
154 I V   0.729  0.271         -- 0.584
163 V I A 0.944  0.035  0.016  -- 0.260
167 K P E 0.549  0.348  0.068  -- 1.059
174 N G   0.746  0.243         -- 0.615
180 M L I 0.972  0.016  0.011  -- 0.150
184 P     1.000                -- 0.000
185 Q E   0.973  0.017         -- 0.140
186 G     1.000                -- 0.000
187 K     1.000                -- 0.000
188 A     1.000                -- 0.000
189 L     0.998                -- 0.014
190 D     1.000                -- 0.000
191 I L   0.970  0.022         -- 0.155
192 S T A 0.686  0.144  0.085  -- 0.998
193 H     1.000                -- 0.000
200 S A T 0.858  0.098  0.042  -- 0.505
201 S N T 0.728  0.164  0.100  -- 0.794
202 S A P 0.722  0.165  0.062  -- 0.861
203 I V   0.947  0.051         -- 0.216
205 V A M 0.436  0.308  0.139  -- 1.420
207 D G N 0.767  0.168  0.049  -- 0.733
208 T S   0.607  0.388         -- 0.695
209 N D   0.969  0.014         -- 0.162
210 V I C 0.803  0.136  0.025  -- 0.715
212 K R T 0.812  0.050  0.031  -- 0.812
215 V I   0.903  0.097         -- 0.318
216 T V I 0.651  0.093  0.058  -- 1.423
221 G     0.999                -- 0.001
243 T S A 0.773  0.216  0.011  -- 0.580
250 N     1.000                -- 0.000
253 S N   0.720  0.266         -- 0.662
259 Y     1.000                -- 0.000
260 E D   0.972  0.024         -- 0.141
265 D     0.980                -- 0.113
273 I L V 0.650  0.327  0.018  -- 0.740
287 K     0.986                -- 0.091
288 G     1.000                -- 0.000
289 S A   0.897  0.102         -- 0.330
290 D     1.000                -- 0.000
291 V     0.999                -- 0.008
292 V     0.996                -- 0.026
293 I     0.999                -- 0.008
294 I V   0.971  0.029         -- 0.131
296 T     1.000                -- 0.000
297 A     1.000                -- 0.000
298 G     1.000                -- 0.000
299 L I V 0.496  0.474  0.025  -- 0.824
301 T S A 0.936  0.039  0.020  -- 0.289
305 K     0.993                -- 0.042
306 A V K 0.606  0.282  0.046  -- 1.089
322 P     1.000                -- 0.000
327 G     1.000                -- 0.000
328 K     1.000                -- 0.000
331 S     1.000                -- 0.000
332 D     0.996                -- 0.029
333 K E R 0.743  0.125  0.041  -- 0.971
334 E     0.999                -- 0.008
335 W     1.000                -- 0.000
336 S N T 0.796  0.160  0.027  -- 0.657
337 R     1.000                -- 0.000
338 D N   0.922  0.075         -- 0.288
339 D     1.000                -- 0.000
340 L     1.000                -- 0.000
341 L     0.999                -- 0.008
342 P S A 0.905  0.064  0.028  -- 0.384
344 F V L 0.374  0.332  0.131  -- 1.441
345 N     1.000                -- 0.000
346 A S   0.891  0.100         -- 0.384
347 K     1.000                -- 0.000
348 I     1.000                -- 0.000
349 M     0.999                -- 0.001
352 R K T 0.483  0.479  0.014  -- 0.908
353 E D   0.940  0.060         -- 0.227
354 V I   0.910  0.090         -- 0.303
355 G A   0.936  0.063         -- 0.243
356 E Q   0.917  0.066         -- 0.346
357 N     0.982                -- 0.110
358 I     0.997                -- 0.020
359 K     1.000                -- 0.000
360 K R   0.964  0.026         -- 0.188
362 Y     1.000                -- 0.000
363 C     1.000                -- 0.000
365 P     1.000                -- 0.000
366 N     0.998                -- 0.016
369 A     1.000                -- 0.000
370 F     1.000                -- 0.000
371 V I   0.981  0.019         -- 0.094
372 I     0.999                -- 0.008
373 V C   0.975  0.022         -- 0.121
374 V I   0.723  0.277         -- 0.590
375 T     1.000                -- 0.000
376 N     1.000                -- 0.000
377 P     1.000                -- 0.000
378 L     0.999                -- 0.001
379 D     1.000                -- 0.000
380 V C   0.980  0.018         -- 0.099
381 M     1.000                -- 0.000
382 V     1.000                -- 0.000
383 K Q H 0.785  0.108  0.063  -- 0.800
384 V L I 0.915  0.034  0.020  -- 0.415
385 L M F 0.832  0.156  0.012  -- 0.496
386 H Q   0.987  0.013         -- 0.069
387 E K Q 0.566  0.406  0.024  -- 0.797
388 Y S A 0.279  0.269  0.217  -- 1.601
393 S     0.997                -- 0.015
404 G     1.000                -- 0.000
405 L F   0.949  0.038         -- 0.242
406 P     1.000                -- 0.000
414 K H R 0.751  0.204  0.027  -- 0.724
417 N     0.992                -- 0.043
418 K R   0.961  0.037         -- 0.174
420 I V   0.711  0.289         -- 0.601
421 C     0.997                -- 0.015
422 G     1.000                -- 0.000
423 M     1.000                -- 0.000
424 A     0.994                -- 0.037
425 G     1.000                -- 0.000
426 V M I 0.785  0.120  0.057  -- 0.732
427 L     1.000                -- 0.000
428 D     1.000                -- 0.000
429 S     0.999                -- 0.008
430 S     0.996                -- 0.026
431 R     1.000                -- 0.000
432 F L   0.984  0.013         -- 0.090
433 R     0.995                -- 0.031
434 Y H C 0.656  0.305  0.026  -- 0.783
435 Y F   0.526  0.473         -- 0.692
436 I L   0.967  0.027         -- 0.156
437 A     0.998                -- 0.014
438 E D Q 0.555  0.277  0.165  -- 0.992
439 K     0.992                -- 0.059
441 L     0.999                -- 0.008
442 N D E 0.468  0.156  0.105  -- 1.702
448 V     0.992                -- 0.047
451 S N   0.920  0.072         -- 0.313
457 P     1.000                -- 0.000
458 R K   0.966  0.030         -- 0.163
459 D     0.998                -- 0.016
460 V     0.997                -- 0.020
461 Q N H 0.746  0.139  0.111  -- 0.756
463 A G   0.821  0.178         -- 0.469
464 M T L 0.913  0.048  0.020  -- 0.417
465 V     1.000                -- 0.000
466 I     0.988                -- 0.072
467 G     1.000                -- 0.000
469 A     0.985                -- 0.093
470 H     1.000                -- 0.000
471 G     1.000                -- 0.000
472 D     1.000                -- 0.000
473 T K S 0.306  0.282  0.211  -- 1.610
475 M     1.000                -- 0.000
476 V I   0.977  0.023         -- 0.109
477 P     1.000                -- 0.000
478 L     1.000                -- 0.000
479 T A V 0.768  0.094  0.035  -- 0.813
480 R     1.000                -- 0.000
481 Y     0.999                -- 0.008
482 V C A 0.840  0.086  0.035  -- 0.611
489 T     0.999                -- 0.008
492 V     0.999                -- 0.008
493 N G S 0.897  0.073  0.028  -- 0.401
500 G     1.000                -- 0.000
506 I V   0.969  0.026         -- 0.157
507 P     1.000                -- 0.000
514 L I   0.987  0.011         -- 0.082
517 Q S T 0.636  0.109  0.087  -- 1.362
518 E D   0.829  0.162         -- 0.502
523 F     1.000                -- 0.000
525 I V   0.882  0.117         -- 0.369
526 K R E 0.939  0.023  0.017  -- 0.321
527 K R Q 0.759  0.118  0.096  -- 0.816
528 G     1.000                -- 0.000
530 W K R 0.533  0.102  0.088  -- 1.779
537 I V   0.963  0.031         -- 0.184
538 T S   0.948  0.037         -- 0.241
540 Q E D 0.782  0.180  0.014  -- 0.677
549 E D Q 0.958  0.020  0.012  -- 0.233
550 E Q K 0.846  0.070  0.057  -- 0.591
555 I L V 0.613  0.300  0.083  -- 0.890
563 D E   0.879  0.109         -- 0.415
572 E D   0.902  0.076         -- 0.398
573 I     0.999                -- 0.008
575 V I A 0.903  0.072  0.019  -- 0.395
580 E     0.994                -- 0.040
581 R K   0.986  0.014         -- 0.074
582 T     1.000                -- 0.000
583 K R   0.797  0.192         -- 0.565
584 N T S 0.919  0.033  0.026  -- 0.407
585 A S T 0.735  0.224  0.039  -- 0.695
586 G     0.998                -- 0.014
587 G M A 0.953  0.020  0.018  -- 0.249
588 E     1.000                -- 0.000
589 I     1.000                -- 0.000
590 V     1.000                -- 0.000
591 N R K 0.627  0.146  0.139  -- 1.182
592 L     1.000                -- 0.000
593 L     1.000                -- 0.000
609 G     0.991                -- 0.057
610 Q T S 0.495  0.289  0.108  -- 1.291
611 G     1.000                -- 0.000
612 S     1.000                -- 0.000
613 A     1.000                -- 0.000
614 Y     0.999                -- 0.008
616 F Y   0.948  0.052         -- 0.204
617 A     1.000                -- 0.000
623 P     1.000                -- 0.000
624 A     0.999                -- 0.001
625 A     0.998                -- 0.016
626 S A   0.902  0.098         -- 0.321
627 A     0.996                -- 0.026
628 I V   0.986  0.014         -- 0.074
629 E Q   0.964  0.030         -- 0.167
638 M     1.000                -- 0.000
639 A     0.999                -- 0.008
640 E     0.989                -- 0.066
642 S A   0.971  0.029         -- 0.131
643 Y     1.000                -- 0.000
644 L     0.999                -- 0.015
645 K     0.998                -- 0.016
646 D     1.000                -- 0.000
653 K Q R 0.789  0.167  0.032  -- 0.642
661 K     0.997                -- 0.020
664 R K   0.980  0.017         -- 0.101
668 V I   0.841  0.158         -- 0.444
670 L     0.984                -- 0.103
671 V P   0.573  0.423         -- 0.707
672 C     1.000                -- 0.000
673 S     1.000                -- 0.000
674 C V A 0.913  0.055  0.027  -- 0.369
675 Y     0.999                -- 0.008
677 L     1.000                -- 0.000
684 E Q N 0.791  0.165  0.031  -- 0.656
690 G     1.000                -- 0.000
696 Q E   0.960  0.040         -- 0.168
701 Y     1.000                -- 0.000
706 G     1.000                -- 0.000
713 H V L 0.455  0.339  0.108  -- 1.340
716 K R Q 0.858  0.068  0.044  -- 0.591
719 D N   0.974  0.025         -- 0.125
730 L I M 0.393  0.270  0.243  -- 1.296
735 F Y   0.942  0.058         -- 0.221
736 V L I 0.611  0.198  0.149  -- 1.085
737 G     1.000                -- 0.000
738 V T I 0.944  0.035  0.016  -- 0.269
739 P     1.000                -- 0.000
740 A V C 0.646  0.315  0.033  -- 0.797
742 V I   0.669  0.330         -- 0.642
743 I     0.999                -- 0.008
745 G     1.000                -- 0.000
747 G A   0.981  0.015         -- 0.108
750 N     0.979                -- 0.133
752 G     1.000                -- 0.000
753 V I   0.768  0.231         -- 0.548
754 E     1.000                -- 0.000
755 K Q R 0.944  0.039  0.017  -- 0.250
758 I V   0.612  0.387         -- 0.675
760 I V   0.980  0.018         -- 0.105
764 E     1.000                -- 0.000
765 L     0.999                -- 0.008
766 E Q D 0.898  0.044  0.034  -- 0.451
769 L     1.000                -- 0.000
771 T N S 0.864  0.114  0.022  -- 0.458
772 E A S 0.399  0.292  0.074  -- 1.707
773 E Q D 0.956  0.030  0.012  -- 0.208
775 E     1.000                -- 0.000
776 Q K   0.808  0.181         -- 0.528
779 E Q K 0.472  0.400  0.095  -- 1.113
780 M Q K 0.303  0.232  0.227  -- 1.607
781 F     1.000                -- 0.000
782 D E Q 0.628  0.219  0.068  -- 1.095
784 K E D 0.641  0.202  0.042  -- 1.191
785 S     1.000                -- 0.000
786 V I   0.774  0.225         -- 0.534
787 D E N 0.515  0.395  0.036  -- 1.073
788 E D   0.849  0.133         -- 0.498
791 V I   0.933  0.067         -- 0.246
792 R K   0.831  0.167         -- 0.460
793 E K R 0.730  0.115  0.063  -- 0.982
794 L M   0.934  0.066         -- 0.243
795 Q K E 0.438  0.196  0.166  -- 1.648
802 K E Q 0.381  0.347  0.077  -- 1.624
803 A T S 0.376  0.355  0.116  -- 1.490
816 I V L 0.698  0.267  0.029  -- 0.733
833 K A S 0.479  0.217  0.066  -- 1.676
840 A S K 0.363  0.153  0.118  -- 2.114
848 L I M 0.830  0.064  0.055  -- 0.687
853 D N G 0.401  0.245  0.088  -- 1.802
854 A S T 0.545  0.185  0.085  -- 1.601
