# Supplementary material for: An atomic-resolution view of neofunctionalization in the evolution of apicomplexan lactate dehydrogenases
Source: eLife. 2014 Jun 25;3:e02304. doi: 10.7554/eLife.02304 (PMC4109310; doi:10.7554/eLife.02304)
Supplement: Supplementary file 1. — Sequences, alignments, and trees. Alignments and tree files for both the original (Figure 3) and the alternative phylogeny. Alignment for Figure 5—figure supplement 1. Ancestral FASTA files and posterior probabilities for each ancestral sequence (parsed in Figure 6—figure supplements 1–6). DOI: http://dx.doi.org/10.7554/eLife.02304.033 [file elife02304s007.zip › Bioinformatics_Files/AncLDH_star_PosteriorProbabilities.txt]

site      prob   prob2  prob3  -- entropy 
--- - - - -----  -----  -----     ----- -----
 89 A V M 0.313  0.185  0.173  -- 1.916 0.640 -- change to M in AncLDH*
 90 V I L 0.404  0.242  0.108  -- 1.711 0.571 -- change to T in AncLDH*
 91 A F G 0.336  0.142  0.094  -- 2.187 0.730 -- change to G in AncLDH*
 92 T M A 0.701  0.120  0.042  -- 1.193 0.398
 93 M V I 0.549  0.174  0.159  -- 1.300 0.434
 94 T M V 0.333  0.192  0.137  -- 1.903 0.635
 95 K R   0.623  0.368         -- 0.697 0.233
 96 R     0.998                -- 0.014 0.005
 97 K P   0.829  0.165         -- 0.491 0.164
 98 K     1.000                -- 0.000 0.000
 99 I     0.999                -- 0.008 0.003
100 S A   0.653  0.343         -- 0.667 0.223
101 L M   0.964  0.035         -- 0.165 0.055
102 I V   0.934  0.065         -- 0.241 0.081
103 G     1.000                -- 0.000 0.000
105 S A   0.987  0.013         -- 0.069 0.023
106 G     1.000                -- 0.000 0.000
107 M N Q 0.731  0.204  0.053  -- 0.776 0.259
108 I     1.000                -- 0.000 0.000
109 G     1.000                -- 0.000 0.000
110 G     1.000                -- 0.000 0.000
111 T     0.993                -- 0.038 0.013
112 M L   0.986  0.013         -- 0.077 0.026
113 A     0.996                -- 0.026 0.009
114 Y H   0.904  0.088         -- 0.348 0.116
115 L     0.999                -- 0.008 0.003
116 C V I 0.399  0.380  0.187  -- 1.209 0.404
117 A S   0.973  0.018         -- 0.153 0.051
118 Q L M 0.489  0.485  0.023  -- 0.794 0.265
119 K R   0.896  0.103         -- 0.333 0.111
121 E D N 0.920  0.046  0.032  -- 0.335 0.112
124 L     0.999                -- 0.001 0.000
130 G     0.998                -- 0.014 0.005
131 D     1.000                -- 0.000 0.000
133 V     0.999                -- 0.008 0.003
134 V     0.999                -- 0.008 0.003
135 L     0.998                -- 0.014 0.005
136 F     1.000                -- 0.000 0.000
137 D     1.000                -- 0.000 0.000
138 V I   0.716  0.283         -- 0.596 0.199
141 V I   0.974  0.022         -- 0.134 0.045
142 K P E 0.779  0.151  0.035  -- 0.753 0.251
145 N G   0.893  0.102         -- 0.364 0.121
151 M L   0.933  0.057         -- 0.277 0.093
152 P     1.000                -- 0.000 0.000
153 Q E A 0.955  0.026  0.013  -- 0.233 0.078
154 G     1.000                -- 0.000 0.000
155 K     1.000                -- 0.000 0.000
156 A     1.000                -- 0.000 0.000
157 L     1.000                -- 0.000 0.000
158 D     1.000                -- 0.000 0.000
159 L I   0.624  0.367         -- 0.705 0.235
160 S M T 0.394  0.371  0.110  -- 1.355 0.452
161 H     1.000                -- 0.000 0.000
163 S T A 0.618  0.248  0.132  -- 0.917 0.306
164 S T N 0.703  0.159  0.131  -- 0.835 0.279
165 S A P 0.782  0.139  0.048  -- 0.722 0.241
166 I V   0.849  0.137         -- 0.481 0.160
167 A V I 0.664  0.187  0.042  -- 1.148 0.383
168 D G N 0.689  0.174  0.087  -- 1.001 0.334
170 T S N 0.592  0.391  0.011  -- 0.749 0.250
171 N D S 0.791  0.116  0.042  -- 0.779 0.260
172 V I C 0.869  0.088  0.019  -- 0.521 0.174
173 K R N 0.779  0.124  0.038  -- 0.822 0.275
174 V I   0.928  0.072         -- 0.259 0.086
177 T V S 0.807  0.035  0.033  -- 0.936 0.312
178 G     1.000                -- 0.000 0.000
184 T S   0.967  0.031         -- 0.147 0.049
187 N     1.000                -- 0.000 0.000
198 S N T 0.811  0.160  0.023  -- 0.579 0.193
200 Y     1.000                -- 0.000 0.000
201 E     0.997                -- 0.020 0.007
204 D     0.981                -- 0.117 0.039
206 I L   0.804  0.193         -- 0.505 0.169
207 K R Q 0.902  0.027  0.017  -- 0.496 0.166
211 G     0.999                -- 0.008 0.003
212 S A   0.896  0.103         -- 0.333 0.111
213 D     1.000                -- 0.000 0.000
214 V     0.999                -- 0.008 0.003
215 V I   0.984  0.015         -- 0.079 0.026
216 I     0.998                -- 0.014 0.005
217 I V   0.686  0.314         -- 0.622 0.208
219 T     1.000                -- 0.000 0.000
220 A     1.000                -- 0.000 0.000
221 G     1.000                -- 0.000 0.000
267 L I V 0.590  0.321  0.069  -- 0.949 0.317
268 T S A 0.901  0.042  0.041  -- 0.425 0.142
270 K R   0.978  0.022         -- 0.106 0.035
271 A V K 0.734  0.215  0.022  -- 0.789 0.263
273 P     1.000                -- 0.000 0.000
275 G     1.000                -- 0.000 0.000
278 K     1.000                -- 0.000 0.000
279 S     1.000                -- 0.000 0.000
280 D     0.995                -- 0.035 0.012
281 K E Q 0.796  0.139  0.025  -- 0.730 0.244
282 E     0.999                -- 0.008 0.003
283 W     1.000                -- 0.000 0.000
284 S N T 0.887  0.057  0.055  -- 0.436 0.146
289 R     1.000                -- 0.000 0.000
290 D N   0.898  0.098         -- 0.345 0.115
291 D     1.000                -- 0.000 0.000
292 L     1.000                -- 0.000 0.000
293 L     0.999                -- 0.008 0.003
294 P S A 0.925  0.037  0.029  -- 0.343 0.114
295 F V I 0.398  0.257  0.198  -- 1.419 0.474
296 N     1.000                -- 0.000 0.000
297 A S T 0.848  0.124  0.015  -- 0.532 0.177
298 K     0.994                -- 0.037 0.012
299 I     1.000                -- 0.000 0.000
300 M     0.999                -- 0.008 0.003
301 R K   0.774  0.216         -- 0.594 0.198
302 E     0.993                -- 0.042 0.014
303 V I   0.951  0.049         -- 0.196 0.065
304 G A   0.969  0.030         -- 0.143 0.048
305 E Q A 0.805  0.121  0.026  -- 0.740 0.247
306 N S   0.977  0.012         -- 0.138 0.046
307 I     0.995                -- 0.031 0.011
308 K     1.000                -- 0.000 0.000
309 K     0.996                -- 0.023 0.008
311 Y     1.000                -- 0.000 0.000
312 C     1.000                -- 0.000 0.000
314 P     1.000                -- 0.000 0.000
315 N     1.000                -- 0.000 0.000
316 A     1.000                -- 0.000 0.000
318 F     1.000                -- 0.000 0.000
319 V I   0.897  0.102         -- 0.330 0.110
320 I     0.999                -- 0.008 0.003
321 V C   0.661  0.336         -- 0.659 0.220
322 I V   0.599  0.401         -- 0.673 0.225
323 T     1.000                -- 0.000 0.000
324 N     1.000                -- 0.000 0.000
325 P     1.000                -- 0.000 0.000
326 L     0.999                -- 0.001 0.000
327 D     1.000                -- 0.000 0.000
328 V C   0.980  0.019         -- 0.102 0.034
332 M     1.000                -- 0.000 0.000
333 V     1.000                -- 0.000 0.000
334 K Q H 0.799  0.105  0.055  -- 0.752 0.251
335 V I L 0.797  0.069  0.062  -- 0.810 0.270
336 L F M 0.929  0.043  0.028  -- 0.304 0.101
337 H Q   0.984  0.013         -- 0.079 0.026
338 E K Q 0.798  0.188  0.013  -- 0.551 0.184
339 H A S 0.504  0.187  0.137  -- 1.607 0.536
340 S     0.997                -- 0.022 0.007
341 G     1.000                -- 0.000 0.000
345 L I V 0.852  0.068  0.066  -- 0.568 0.189
346 P     1.000                -- 0.000 0.000
347 K H R 0.868  0.077  0.033  -- 0.537 0.179
348 N     0.992                -- 0.047 0.016
349 K R   0.988  0.011         -- 0.068 0.023
350 V I   0.795  0.205         -- 0.507 0.169
351 C     0.999                -- 0.008 0.003
352 G     1.000                -- 0.000 0.000
353 M     1.000                -- 0.000 0.000
354 A     0.996                -- 0.026 0.009
355 G     1.000                -- 0.000 0.000
356 V I M 0.935  0.031  0.026  -- 0.304 0.101
357 L     1.000                -- 0.000 0.000
358 D     1.000                -- 0.000 0.000
359 S     0.999                -- 0.008 0.003
360 S A   0.946  0.054         -- 0.210 0.070
361 R     1.000                -- 0.000 0.000
362 F L   0.985  0.012         -- 0.085 0.029
363 R     0.993                -- 0.042 0.014
364 H Y R 0.828  0.137  0.023  -- 0.585 0.195
365 F Y   0.619  0.379         -- 0.678 0.226
366 I L   0.958  0.037         -- 0.190 0.063
367 A     0.999                -- 0.008 0.003
369 E D   0.689  0.307         -- 0.637 0.213
370 K     0.990                -- 0.066 0.022
371 L     0.999                -- 0.001 0.000
372 N H   0.822  0.140         -- 0.625 0.208
373 V     0.997                -- 0.020 0.007
375 S N   0.948  0.047         -- 0.226 0.075
376 P     1.000                -- 0.000 0.000
377 R K   0.964  0.034         -- 0.157 0.052
378 D     1.000                -- 0.000 0.000
379 V     0.997                -- 0.020 0.007
380 Q H   0.969  0.021         -- 0.161 0.054
382 A G   0.968  0.032         -- 0.142 0.047
383 M L T 0.763  0.142  0.061  -- 0.824 0.275
384 V     1.000                -- 0.000 0.000
385 I     0.986                -- 0.083 0.028
386 G     1.000                -- 0.000 0.000
387 A     0.990                -- 0.068 0.023
388 H     1.000                -- 0.000 0.000
389 G     1.000                -- 0.000 0.000
390 D     1.000                -- 0.000 0.000
392 K T N 0.247  0.237  0.236  -- 1.607 0.537
393 M     1.000                -- 0.000 0.000
394 V I   0.981  0.019         -- 0.094 0.031
395 P     1.000                -- 0.000 0.000
396 L     1.000                -- 0.000 0.000
397 T S A 0.375  0.272  0.240  -- 1.415 0.472
398 R     1.000                -- 0.000 0.000
399 Y     1.000                -- 0.000 0.000
400 V C A 0.847  0.084  0.041  -- 0.591 0.197
401 T     0.999                -- 0.008 0.003
402 V     0.999                -- 0.008 0.003
406 N G   0.968  0.021         -- 0.162 0.054
408 G     1.000                -- 0.000 0.000
409 I V   0.969  0.028         -- 0.157 0.052
412 P     1.000                -- 0.000 0.000
413 L I   0.954  0.043         -- 0.200 0.067
419 Q S R 0.829  0.054  0.037  -- 0.794 0.265
420 E D   0.981  0.018         -- 0.098 0.033
421 F     1.000                -- 0.000 0.000
422 I V   0.884  0.115         -- 0.365 0.122
428 K R E 0.957  0.018  0.012  -- 0.232 0.077
429 K Q R 0.832  0.083  0.071  -- 0.606 0.202
430 G     0.998                -- 0.016 0.005
431 R K L 0.278  0.178  0.108  -- 2.238 0.747
432 I V L 0.666  0.254  0.048  -- 0.870 0.290
433 T S   0.961  0.035         -- 0.180 0.060
439 Q E D 0.654  0.326  0.012  -- 0.738 0.246
440 E Q D 0.960  0.017  0.012  -- 0.221 0.074
441 E Q K 0.924  0.035  0.029  -- 0.343 0.114
442 I L V 0.635  0.304  0.058  -- 0.833 0.278
443 D E N 0.845  0.132  0.017  -- 0.512 0.171
444 E D   0.950  0.039         -- 0.238 0.079
445 I     0.999                -- 0.008 0.003
446 V I A 0.914  0.061  0.020  -- 0.364 0.122
447 E Q D 0.951  0.024  0.022  -- 0.234 0.078
448 R K   0.975  0.025         -- 0.117 0.039
449 T     1.000                -- 0.000 0.000
450 K R   0.534  0.448         -- 0.789 0.263
451 N     0.982                -- 0.108 0.036
452 A S T 0.784  0.173  0.041  -- 0.632 0.211
453 G     0.999                -- 0.008 0.003
454 G A M 0.901  0.048  0.024  -- 0.456 0.152
455 E     0.999                -- 0.008 0.003
456 I     1.000                -- 0.000 0.000
457 V     1.000                -- 0.000 0.000
458 N R K 0.615  0.178  0.123  -- 1.189 0.397
459 L     1.000                -- 0.000 0.000
460 L     0.999                -- 0.001 0.000
462 G     0.981                -- 0.117 0.039
463 Q T S 0.599  0.210  0.102  -- 1.170 0.391
464 G     1.000                -- 0.000 0.000
468 S     1.000                -- 0.000 0.000
469 A     1.000                -- 0.000 0.000
470 Y     0.998                -- 0.014 0.005
471 F Y   0.843  0.157         -- 0.435 0.145
472 A     1.000                -- 0.000 0.000
473 P     1.000                -- 0.000 0.000
474 A     0.999                -- 0.008 0.003
475 A     0.991                -- 0.055 0.018
476 S A   0.847  0.153         -- 0.428 0.143
477 A     0.996                -- 0.026 0.009
478 I V   0.841  0.158         -- 0.444 0.148
479 E     0.983                -- 0.101 0.034
480 M     1.000                -- 0.000 0.000
481 A     1.000                -- 0.000 0.000
482 E Q   0.984  0.014         -- 0.083 0.028
483 A S   0.854  0.146         -- 0.416 0.139
484 Y     1.000                -- 0.000 0.000
485 L     0.999                -- 0.001 0.000
486 K R   0.985  0.011         -- 0.084 0.028
487 D     1.000                -- 0.000 0.000
489 K Q E 0.482  0.476  0.026  -- 0.867 0.289
490 K     0.999                -- 0.008 0.003
491 R K   0.988  0.011         -- 0.062 0.021
493 V I   0.921  0.079         -- 0.276 0.092
494 L F   0.956  0.037         -- 0.209 0.070
495 V P   0.638  0.358         -- 0.679 0.227
496 C     1.000                -- 0.000 0.000
497 S     1.000                -- 0.000 0.000
498 C V A 0.917  0.050  0.028  -- 0.354 0.118
499 Y     0.997                -- 0.020 0.007
501 L     1.000                -- 0.000 0.000
508 E Q N 0.627  0.240  0.100  -- 1.002 0.335
509 G     1.000                -- 0.000 0.000
513 Q E   0.943  0.057         -- 0.219 0.073
518 Y     1.000                -- 0.000 0.000
519 G     1.000                -- 0.000 0.000
521 H V L 0.501  0.316  0.102  -- 1.262 0.421
523 K R Q 0.638  0.320  0.021  -- 0.831 0.277
525 D N   0.978  0.022         -- 0.106 0.035
527 M I L 0.387  0.279  0.236  -- 1.289 0.430
528 F Y   0.936  0.064         -- 0.238 0.079
529 V I L 0.534  0.238  0.167  -- 1.216 0.406
530 G     1.000                -- 0.000 0.000
531 V T I 0.955  0.026  0.015  -- 0.226 0.076
532 P     1.000                -- 0.000 0.000
533 A V C 0.668  0.267  0.060  -- 0.824 0.275
534 V I   0.932  0.067         -- 0.247 0.082
535 I     0.999                -- 0.008 0.003
536 G     1.000                -- 0.000 0.000
537 G A   0.986  0.012         -- 0.079 0.027
538 N G   0.981  0.012         -- 0.109 0.036
545 G     1.000                -- 0.000 0.000
546 V I   0.881  0.119         -- 0.365 0.122
547 E     1.000                -- 0.000 0.000
548 K Q R 0.890  0.076  0.034  -- 0.415 0.138
549 V I   0.929  0.071         -- 0.256 0.086
550 I V   0.977  0.022         -- 0.114 0.038
553 E     1.000                -- 0.000 0.000
554 L     0.999                -- 0.001 0.000
557 E D Q 0.897  0.047  0.040  -- 0.439 0.146
558 L     1.000                -- 0.000 0.000
559 T N S 0.638  0.343  0.019  -- 0.729 0.243
560 P A E 0.448  0.361  0.097  -- 1.314 0.439
561 E Q   0.982  0.018         -- 0.090 0.030
563 E     1.000                -- 0.000 0.000
564 K R Q 0.831  0.131  0.037  -- 0.542 0.181
565 E Q K 0.663  0.301  0.020  -- 0.793 0.265
566 L M Q 0.494  0.461  0.016  -- 0.915 0.306
567 F     1.000                -- 0.000 0.000
568 D E Q 0.644  0.239  0.079  -- 0.971 0.324
569 K E A 0.727  0.141  0.022  -- 1.044 0.348
570 S     1.000                -- 0.000 0.000
571 V I   0.832  0.168         -- 0.453 0.151
572 E D K 0.592  0.337  0.034  -- 0.970 0.324
573 E D   0.872  0.116         -- 0.432 0.144
574 V I   0.926  0.074         -- 0.264 0.088
575 R K   0.761  0.233         -- 0.574 0.192
576 K R E 0.459  0.223  0.204  -- 1.432 0.478
577 L M   0.874  0.125         -- 0.385 0.128
578 Q K N 0.426  0.179  0.134  -- 1.720 0.574
579 K E A 0.381  0.355  0.083  -- 1.567 0.523
581 A S T 0.593  0.139  0.107  -- 1.450 0.484
582 I V L 0.632  0.217  0.145  -- 0.932 0.311
583 K A R 0.531  0.250  0.054  -- 1.439 0.480
584 A S E 0.631  0.172  0.042  -- 1.372 0.458
585 L M I 0.842  0.062  0.056  -- 0.629 0.210
586 N D G 0.353  0.316  0.091  -- 1.739 0.580 -- change to G in AncLDH*

End of node sequence

total log prob: -440.418 --- total prob: 5.356e-192
