# Supplementary material for: An atomic-resolution view of neofunctionalization in the evolution of apicomplexan lactate dehydrogenases
Source: eLife. 2014 Jun 25;3:e02304. doi: 10.7554/eLife.02304 (PMC4109310; doi:10.7554/eLife.02304)
Supplement: Supplementary file 1. — Sequences, alignments, and trees. Alignments and tree files for both the original (Figure 3) and the alternative phylogeny. Alignment for Figure 5—figure supplement 1. Ancestral FASTA files and posterior probabilities for each ancestral sequence (parsed in Figure 6—figure supplements 1–6). DOI: http://dx.doi.org/10.7554/eLife.02304.033 [file elife02304s007.zip › Bioinformatics_Files/AncMDH1_PosteriorProbabilities.txt]

site      prob   prob2  prob3  -- entropy
--- - - - -----  -----  -----     -------
 84 M L   0.970  0.016         -- 0.160
 85 I V M 0.342  0.264  0.258  -- 1.396
 86 K R Q 0.577  0.334  0.087  -- 0.903
 87 R     0.998                -- 0.014
 93 K     0.999                -- 0.008
106 K     1.000                -- 0.000
107 I     1.000                -- 0.000
112 S     1.000                -- 0.000
113 L     0.999                -- 0.008
114 I     1.000                -- 0.000
115 G     1.000                -- 0.000
116 A S   0.967  0.033         -- 0.145
118 G     1.000                -- 0.000
119 N     0.999                -- 0.008
120 I     1.000                -- 0.000
121 G     1.000                -- 0.000
122 G     1.000                -- 0.000
123 T     1.000                -- 0.000
124 L     0.996                -- 0.029
125 A     1.000                -- 0.000
126 H     0.994                -- 0.037
127 L     0.999                -- 0.008
128 I V L 0.856  0.128  0.014  -- 0.463
130 A     1.000                -- 0.000
131 Q L   0.971  0.026         -- 0.141
132 K     1.000                -- 0.000
133 E     0.996                -- 0.028
134 L     1.000                -- 0.000
139 G     1.000                -- 0.000
140 G N S 0.848  0.062  0.057  -- 0.643
141 D     1.000                -- 0.000
143 V     0.993                -- 0.042
144 V     1.000                -- 0.000
145 L     1.000                -- 0.000
146 F     1.000                -- 0.000
149 D     1.000                -- 0.000
154 I V   0.853  0.147         -- 0.417
163 A T S 0.475  0.382  0.107  -- 1.108
167 E     0.997                -- 0.020
174 G     1.000                -- 0.000
180 M I L 0.827  0.132  0.034  -- 0.578
184 P A   0.984  0.016         -- 0.082
185 Q     1.000                -- 0.000
186 G     1.000                -- 0.000
187 K     1.000                -- 0.000
188 A     1.000                -- 0.000
189 L     1.000                -- 0.000
190 D     1.000                -- 0.000
191 I     1.000                -- 0.000
192 A S M 0.559  0.193  0.113  -- 1.260
193 Q     1.000                -- 0.000
200 S     0.999                -- 0.008
201 S A   0.933  0.054         -- 0.290
202 P S   0.953  0.028         -- 0.231
203 I V   0.969  0.030         -- 0.143
205 M A V 0.684  0.155  0.098  -- 1.019
207 G     1.000                -- 0.000
208 S F Y 0.824  0.111  0.039  -- 0.638
209 D N   0.697  0.303         -- 0.613
210 V I   0.913  0.076         -- 0.328
212 K R N 0.965  0.018  0.017  -- 0.183
215 I     0.999                -- 0.008
216 T     0.987                -- 0.086
221 G     1.000                -- 0.000
243 T     1.000                -- 0.000
250 N     1.000                -- 0.000
253 N D   0.962  0.038         -- 0.162
259 Y     1.000                -- 0.000
260 E     0.987                -- 0.087
265 D     1.000                -- 0.000
273 I     0.998                -- 0.016
287 K     0.992                -- 0.051
288 G     0.997                -- 0.022
289 S     1.000                -- 0.000
290 D     1.000                -- 0.000
291 V     0.994                -- 0.035
292 V I   0.897  0.103         -- 0.332
293 I     0.999                -- 0.008
294 I     0.997                -- 0.020
296 T     1.000                -- 0.000
297 A     1.000                -- 0.000
298 G     1.000                -- 0.000
299 I V   0.964  0.035         -- 0.160
301 P     1.000                -- 0.000
305 R     1.000                -- 0.000
306 K     1.000                -- 0.000
322 P     1.000                -- 0.000
327 G     1.000                -- 0.000
328 M     1.000                -- 0.000
331 S     1.000                -- 0.000
337 R     1.000                -- 0.000
338 D     1.000                -- 0.000
339 D     1.000                -- 0.000
340 L     1.000                -- 0.000
341 L     0.998                -- 0.014
342 S N   0.853  0.137         -- 0.462
344 V T I 0.491  0.451  0.058  -- 0.874
345 N     1.000                -- 0.000
346 A     1.000                -- 0.000
347 K     1.000                -- 0.000
348 I     1.000                -- 0.000
349 M     1.000                -- 0.000
352 K     1.000                -- 0.000
353 D E S 0.898  0.080  0.020  -- 0.389
354 V     1.000                -- 0.000
355 A     1.000                -- 0.000
356 E     1.000                -- 0.000
357 N     1.000                -- 0.000
358 I     0.999                -- 0.008
359 K     1.000                -- 0.000
360 K     0.996                -- 0.034
362 Y     1.000                -- 0.000
363 A C S 0.921  0.053  0.026  -- 0.326
365 P     1.000                -- 0.000
366 N     1.000                -- 0.000
369 A     1.000                -- 0.000
370 F     1.000                -- 0.000
371 V     1.000                -- 0.000
372 I     1.000                -- 0.000
373 V     1.000                -- 0.000
374 V I   0.778  0.222         -- 0.529
375 T     1.000                -- 0.000
376 N     1.000                -- 0.000
377 P     1.000                -- 0.000
378 L     1.000                -- 0.000
379 D     1.000                -- 0.000
380 V A   0.981  0.019         -- 0.094
381 M     1.000                -- 0.000
382 V     1.000                -- 0.000
383 Y     0.999                -- 0.008
384 V     0.999                -- 0.008
385 L M F 0.635  0.346  0.019  -- 0.731
386 H     0.993                -- 0.050
387 K     1.000                -- 0.000
388 Y     0.981                -- 0.113
393 S     1.000                -- 0.000
404 G     1.000                -- 0.000
405 L F   0.937  0.063         -- 0.235
406 P     1.000                -- 0.000
414 H R   0.867  0.120         -- 0.446
417 N     1.000                -- 0.000
418 K     0.990                -- 0.056
420 V     0.998                -- 0.014
421 V I   0.784  0.214         -- 0.533
422 G     1.000                -- 0.000
423 M     1.000                -- 0.000
424 A     1.000                -- 0.000
425 G     1.000                -- 0.000
426 V     1.000                -- 0.000
427 L     1.000                -- 0.000
428 D     1.000                -- 0.000
429 S     1.000                -- 0.000
430 S A   0.942  0.058         -- 0.221
431 R     1.000                -- 0.000
432 F     1.000                -- 0.000
433 R     0.998                -- 0.009
434 Y C   0.933  0.056         -- 0.283
435 F     1.000                -- 0.000
436 L     0.998                -- 0.014
437 A     1.000                -- 0.000
438 E Q   0.545  0.454         -- 0.696
439 E     0.998                -- 0.014
441 L     0.999                -- 0.008
442 N G   0.817  0.177         -- 0.498
448 V     1.000                -- 0.000
451 S     1.000                -- 0.000
457 V     0.996                -- 0.030
458 N K Q 0.413  0.405  0.122  -- 1.226
459 D     0.996                -- 0.033
460 V     1.000                -- 0.000
461 Q N H 0.625  0.288  0.054  -- 0.929
463 A     0.999                -- 0.008
464 M     0.997                -- 0.017
465 V     1.000                -- 0.000
466 L     0.998                -- 0.014
467 G     1.000                -- 0.000
469 G     1.000                -- 0.000
470 H     1.000                -- 0.000
471 G     1.000                -- 0.000
472 D     1.000                -- 0.000
473 T     0.998                -- 0.009
475 M     1.000                -- 0.000
476 V     0.999                -- 0.008
477 P     1.000                -- 0.000
478 L     1.000                -- 0.000
479 V I   0.889  0.096         -- 0.394
480 R     1.000                -- 0.000
481 Y     1.000                -- 0.000
482 S     0.998                -- 0.014
489 T     1.000                -- 0.000
492 V     0.999                -- 0.008
493 G S N 0.581  0.362  0.047  -- 0.869
500 G     1.000                -- 0.000
506 I V   0.970  0.030         -- 0.135
507 P     1.000                -- 0.000
514 L     0.989                -- 0.057
517 T S P 0.713  0.194  0.050  -- 0.876
518 E D   0.698  0.302         -- 0.613
523 L     0.995                -- 0.031
525 I V   0.916  0.084         -- 0.288
526 K     0.994                -- 0.039
527 Q M K 0.454  0.349  0.149  -- 1.211
528 G     1.000                -- 0.000
530 W L M 0.589  0.277  0.048  -- 1.164
537 I     0.987                -- 0.081
538 T S   0.959  0.040         -- 0.176
540 Q K   0.970  0.026         -- 0.145
549 E     0.995                -- 0.031
550 K R   0.960  0.029         -- 0.202
555 I L V 0.963  0.019  0.017  -- 0.181
563 D     0.996                -- 0.026
572 E     0.995                -- 0.030
573 I     1.000                -- 0.000
575 V I   0.897  0.103         -- 0.332
580 E     1.000                -- 0.000
581 R     1.000                -- 0.000
582 T     1.000                -- 0.000
583 R     1.000                -- 0.000
584 N     1.000                -- 0.000
585 G     0.999                -- 0.008
586 G     1.000                -- 0.000
587 G     0.994                -- 0.037
588 E     1.000                -- 0.000
589 I     1.000                -- 0.000
590 V     1.000                -- 0.000
591 N S K 0.806  0.138  0.030  -- 0.683
592 L     1.000                -- 0.000
593 L     1.000                -- 0.000
609 K     1.000                -- 0.000
610 T     1.000                -- 0.000
611 G     1.000                -- 0.000
612 S     1.000                -- 0.000
613 A     1.000                -- 0.000
614 Y     0.998                -- 0.014
615 F Y W 0.596  0.221  0.101  -- 1.263
616 Y     1.000                -- 0.000
617 A     1.000                -- 0.000
623 P     1.000                -- 0.000
624 A     1.000                -- 0.000
625 A     1.000                -- 0.000
626 S     1.000                -- 0.000
627 A     0.999                -- 0.008
628 I V   0.948  0.052         -- 0.204
629 E Q   0.980  0.014         -- 0.106
638 M     1.000                -- 0.000
639 A V   0.946  0.052         -- 0.219
640 E     1.000                -- 0.000
642 S     0.993                -- 0.042
643 Y     1.000                -- 0.000
644 L     1.000                -- 0.000
645 K     0.999                -- 0.008
646 D     1.000                -- 0.000
653 K Q   0.773  0.225         -- 0.542
661 K R   0.983  0.017         -- 0.086
664 R Q   0.982  0.017         -- 0.094
668 I V   0.846  0.154         -- 0.430
670 L     1.000                -- 0.000
671 P     0.999                -- 0.001
672 C     1.000                -- 0.000
673 S     1.000                -- 0.000
674 A V   0.982  0.018         -- 0.090
675 Y     1.000                -- 0.000
677 L     1.000                -- 0.000
684 E N Q 0.887  0.062  0.032  -- 0.468
690 G     1.000                -- 0.000
696 E Q   0.869  0.131         -- 0.388
701 Y     1.000                -- 0.000
706 G     1.000                -- 0.000
713 V I   0.989  0.011         -- 0.061
716 K N   0.944  0.035         -- 0.277
719 D     1.000                -- 0.000
730 L I   0.892  0.105         -- 0.363
735 F Y   0.987  0.013         -- 0.069
736 V I   0.964  0.034         -- 0.157
737 G     1.000                -- 0.000
738 V     1.000                -- 0.000
739 P     1.000                -- 0.000
740 V     1.000                -- 0.000
742 I V   0.858  0.142         -- 0.409
743 I     1.000                -- 0.000
745 G     1.000                -- 0.000
747 K     0.998                -- 0.009
750 N     1.000                -- 0.000
752 G     1.000                -- 0.000
753 V I   0.987  0.013         -- 0.069
754 E     1.000                -- 0.000
755 K     1.000                -- 0.000
758 I V   0.879  0.121         -- 0.369
760 I V   0.977  0.023         -- 0.109
764 E     1.000                -- 0.000
765 L     0.999                -- 0.001
766 E D Q 0.929  0.044  0.026  -- 0.308
769 L     1.000                -- 0.000
771 T     0.995                -- 0.029
772 E D   0.886  0.110         -- 0.376
773 E     0.997                -- 0.020
775 E     1.000                -- 0.000
776 Q K   0.881  0.118         -- 0.371
779 E Q A 0.830  0.138  0.015  -- 0.587
780 M L   0.965  0.034         -- 0.156
781 F     1.000                -- 0.000
782 D E N 0.803  0.152  0.032  -- 0.626
784 K     0.995                -- 0.036
785 S     1.000                -- 0.000
786 V     0.997                -- 0.020
787 E D N 0.647  0.336  0.014  -- 0.722
788 S A   0.905  0.094         -- 0.313
791 V     0.999                -- 0.008
792 R K   0.961  0.039         -- 0.165
793 E K D 0.865  0.112  0.014  -- 0.486
794 L     1.000                -- 0.000
795 V I   0.850  0.149         -- 0.429
802 E K Q 0.917  0.045  0.028  -- 0.365
803 A S T 0.736  0.140  0.123  -- 0.759
816 V I L 0.561  0.378  0.036  -- 0.901
833 K R   0.983  0.011         -- 0.102
