# Supplementary material for: An atomic-resolution view of neofunctionalization in the evolution of apicomplexan lactate dehydrogenases
Source: eLife. 2014 Jun 25;3:e02304. doi: 10.7554/eLife.02304 (PMC4109310; doi:10.7554/eLife.02304)
Supplement: Supplementary file 1. — Sequences, alignments, and trees. Alignments and tree files for both the original (Figure 3) and the alternative phylogeny. Alignment for Figure 5—figure supplement 1. Ancestral FASTA files and posterior probabilities for each ancestral sequence (parsed in Figure 6—figure supplements 1–6). DOI: http://dx.doi.org/10.7554/eLife.02304.033 [file elife02304s007.zip › Bioinformatics_Files/AncMDH2_PosteriorProbabilities.txt]

site      prob   prob2  prob3  -- entropy
--- - - - -----  -----  -----     -------
 84 M
 85 T
 86 Q
 87 R     0.991                -- 0.048
 93 K     0.991                -- 0.048
106 K     1.000                -- 0.000
107 I     1.000                -- 0.000
112 S     0.998                -- 0.014
113 L I   0.975  0.016         -- 0.136
114 I     0.999                -- 0.008
115 G     1.000                -- 0.000
116 A S   0.504  0.495         -- 0.693
118 G     1.000                -- 0.000
119 N Q   0.540  0.451         -- 0.755
120 I     1.000                -- 0.000
121 G     1.000                -- 0.000
122 G     0.992                -- 0.051
123 T     1.000                -- 0.000
124 L I M 0.743  0.135  0.110  -- 0.783
125 A     1.000                -- 0.000
126 H Y   0.931  0.069         -- 0.251
127 L     0.999                -- 0.001
128 I V C 0.616  0.306  0.061  -- 0.901
130 A     0.993                -- 0.056
131 Q L   0.971  0.024         -- 0.140
132 K     1.000                -- 0.000
133 E N D 0.783  0.107  0.106  -- 0.688
134 L     0.999                -- 0.008
139 G     1.000                -- 0.000
140 G N S 0.855  0.053  0.051  -- 0.627
141 D     1.000                -- 0.000
143 V     0.991                -- 0.051
144 V     0.999                -- 0.008
145 L     1.000                -- 0.000
146 F     1.000                -- 0.000
149 D     1.000                -- 0.000
154 I V   0.859  0.141         -- 0.407
163 V I A 0.758  0.089  0.079  -- 0.854
167 E K   0.971  0.016         -- 0.150
174 G     0.995                -- 0.027
180 M I L 0.842  0.124  0.025  -- 0.538
184 P     1.000                -- 0.000
185 Q     1.000                -- 0.000
186 G     1.000                -- 0.000
187 K     1.000                -- 0.000
188 A     1.000                -- 0.000
189 L     1.000                -- 0.000
190 D     1.000                -- 0.000
191 I L   0.981  0.018         -- 0.098
192 S T A 0.349  0.272  0.250  -- 1.449
193 H     0.999                -- 0.008
200 S     0.990                -- 0.062
201 S T A 0.890  0.051  0.037  -- 0.471
202 P S T 0.497  0.344  0.085  -- 1.115
203 I V   0.982  0.018         -- 0.090
205 M V I 0.418  0.221  0.197  -- 1.433
207 G     0.997                -- 0.017
208 S T   0.874  0.113         -- 0.437
209 N D S 0.832  0.148  0.016  -- 0.516
210 V I T 0.860  0.075  0.033  -- 0.576
212 K R N 0.959  0.025  0.013  -- 0.201
215 I V   0.969  0.031         -- 0.138
216 T V I 0.731  0.118  0.068  -- 0.992
221 G     1.000                -- 0.000
243 T     0.998                -- 0.014
250 N     1.000                -- 0.000
253 N D   0.960  0.038         -- 0.176
259 Y     1.000                -- 0.000
260 E D   0.981  0.011         -- 0.111
265 D     1.000                -- 0.000
273 I L   0.940  0.051         -- 0.255
287 K     0.993                -- 0.048
288 G D   0.979  0.016         -- 0.113
289 S     1.000                -- 0.000
290 D     1.000                -- 0.000
291 V     1.000                -- 0.000
292 V I   0.954  0.046         -- 0.187
293 I     0.996                -- 0.026
294 I     0.998                -- 0.014
296 T     1.000                -- 0.000
297 A     1.000                -- 0.000
298 G     1.000                -- 0.000
299 I V   0.805  0.191         -- 0.513
301 P     0.994                -- 0.036
305 R     1.000                -- 0.000
306 K     0.999                -- 0.008
322 P     1.000                -- 0.000
327 G     1.000                -- 0.000
328 M     1.000                -- 0.000
331 S     0.992                -- 0.047
337 R     1.000                -- 0.000
338 D N   0.964  0.023         -- 0.187
339 D     1.000                -- 0.000
340 L     1.000                -- 0.000
341 L     0.999                -- 0.008
342 S N T 0.906  0.044  0.027  -- 0.432
344 V T I 0.559  0.268  0.142  -- 1.114
345 N     1.000                -- 0.000
346 A     0.999                -- 0.008
347 K     0.999                -- 0.008
348 I     1.000                -- 0.000
349 M     0.998                -- 0.016
352 K R   0.973  0.025         -- 0.126
353 D E S 0.792  0.143  0.056  -- 0.673
354 V     0.998                -- 0.014
355 A     0.997                -- 0.022
356 E     0.999                -- 0.008
357 N     0.997                -- 0.027
358 I V   0.976  0.024         -- 0.113
359 K     1.000                -- 0.000
360 K R   0.984  0.012         -- 0.093
362 Y     1.000                -- 0.000
363 C     0.998                -- 0.014
365 P     1.000                -- 0.000
366 N     1.000                -- 0.000
369 A     1.000                -- 0.000
370 F     1.000                -- 0.000
371 V     0.999                -- 0.008
372 I     1.000                -- 0.000
373 V C   0.958  0.041         -- 0.179
374 V I   0.743  0.257         -- 0.570
375 T     1.000                -- 0.000
376 N     1.000                -- 0.000
377 P     1.000                -- 0.000
378 L     1.000                -- 0.000
379 D     1.000                -- 0.000
380 V     0.991                -- 0.061
381 M     1.000                -- 0.000
382 V     1.000                -- 0.000
383 Y H N 0.912  0.038  0.029  -- 0.417
384 V     0.995                -- 0.022
385 L M F 0.695  0.217  0.088  -- 0.805
386 H Q   0.989  0.011         -- 0.061
387 K E   0.922  0.076         -- 0.278
388 Y     0.981                -- 0.123
393 S     1.000                -- 0.000
404 G     1.000                -- 0.000
405 L F   0.961  0.038         -- 0.169
406 P     1.000                -- 0.000
414 H R K 0.877  0.089  0.019  -- 0.475
417 N     0.999                -- 0.001
418 K     0.995                -- 0.031
420 V I   0.827  0.173         -- 0.461
421 C     0.999                -- 0.008
422 G     1.000                -- 0.000
423 M     1.000                -- 0.000
424 A     1.000                -- 0.000
425 G     1.000                -- 0.000
426 V     0.990                -- 0.056
427 L     1.000                -- 0.000
428 D     1.000                -- 0.000
429 S     1.000                -- 0.000
430 S     0.991                -- 0.051
431 R     1.000                -- 0.000
432 F     1.000                -- 0.000
433 R     1.000                -- 0.000
434 Y C H 0.902  0.058  0.036  -- 0.404
435 F Y   0.967  0.032         -- 0.150
436 L I   0.989  0.011         -- 0.061
437 A     0.999                -- 0.008
438 E Q   0.580  0.418         -- 0.693
439 K E   0.968  0.024         -- 0.169
441 L     0.999                -- 0.001
442 N G D 0.725  0.204  0.034  -- 0.859
448 V     0.998                -- 0.014
451 S N   0.936  0.061         -- 0.239
457 P     0.998                -- 0.016
458 N K Q 0.383  0.330  0.106  -- 1.499
459 D     0.998                -- 0.014
460 V     0.998                -- 0.014
461 Q N H 0.625  0.281  0.054  -- 0.939
463 A     0.998                -- 0.009
464 M I   0.959  0.024         -- 0.212
465 V     1.000                -- 0.000
466 I L   0.727  0.268         -- 0.614
467 G     1.000                -- 0.000
469 G     0.999                -- 0.008
470 H     1.000                -- 0.000
471 G     1.000                -- 0.000
472 D     1.000                -- 0.000
473 T K S 0.847  0.082  0.028  -- 0.628
475 M     1.000                -- 0.000
476 V     0.991                -- 0.051
477 P     1.000                -- 0.000
478 L     1.000                -- 0.000
479 T V A 0.819  0.095  0.051  -- 0.698
480 R     1.000                -- 0.000
481 Y     1.000                -- 0.000
482 C V A 0.861  0.115  0.011  -- 0.496
489 T     0.993                -- 0.042
492 V     0.997                -- 0.020
493 G S N 0.570  0.296  0.130  -- 0.970
500 G     1.000                -- 0.000
506 I V   0.971  0.029         -- 0.138
507 P     1.000                -- 0.000
514 L     0.998                -- 0.009
517 T S A 0.530  0.333  0.058  -- 1.204
518 E D   0.626  0.370         -- 0.685
523 F     0.994                -- 0.037
525 I V   0.919  0.081         -- 0.281
526 K R   0.980  0.018         -- 0.106
527 Q K R 0.525  0.368  0.065  -- 1.083
528 G     1.000                -- 0.000
530 W L R 0.529  0.230  0.062  -- 1.527
537 I     0.991                -- 0.051
538 T S   0.960  0.036         -- 0.178
540 Q E K 0.949  0.028  0.013  -- 0.258
549 E D   0.977  0.020         -- 0.120
550 E K Q 0.589  0.234  0.157  -- 1.032
555 I L V 0.939  0.041  0.019  -- 0.272
563 D E   0.983  0.012         -- 0.092
572 E D   0.980  0.018         -- 0.111
573 I     1.000                -- 0.000
575 V I   0.846  0.154         -- 0.430
580 E     0.996                -- 0.028
581 R K   0.974  0.026         -- 0.121
582 T     1.000                -- 0.000
583 R     0.991                -- 0.051
584 N     0.995                -- 0.035
585 A G S 0.832  0.079  0.078  -- 0.602
586 G     1.000                -- 0.000
587 G     0.993                -- 0.038
588 E     1.000                -- 0.000
589 I     1.000                -- 0.000
590 V     1.000                -- 0.000
591 N D K 0.782  0.088  0.059  -- 0.856
592 L     1.000                -- 0.000
593 L     1.000                -- 0.000
609 K     0.999                -- 0.001
610 T S   0.985  0.013         -- 0.085
611 G     1.000                -- 0.000
612 S     1.000                -- 0.000
613 A     1.000                -- 0.000
614 Y F   0.978  0.022         -- 0.106
616 F Y   0.953  0.047         -- 0.190
617 A     1.000                -- 0.000
623 P     1.000                -- 0.000
624 A     1.000                -- 0.000
625 A     1.000                -- 0.000
626 S A   0.978  0.022         -- 0.106
627 A     0.997                -- 0.020
628 I V   0.898  0.102         -- 0.329
629 E Q   0.969  0.018         -- 0.168
638 M     1.000                -- 0.000
639 A V   0.948  0.051         -- 0.202
640 E     0.998                -- 0.009
642 S A   0.971  0.029         -- 0.131
643 Y     1.000                -- 0.000
644 L     1.000                -- 0.000
645 K     0.999                -- 0.008
646 D     1.000                -- 0.000
653 K Q   0.766  0.225         -- 0.584
661 K     0.997                -- 0.015
664 R Q   0.976  0.019         -- 0.132
668 I V   0.648  0.345         -- 0.683
670 L     0.999                -- 0.001
671 P V   0.625  0.362         -- 0.729
672 C     1.000                -- 0.000
673 S     1.000                -- 0.000
674 A V C 0.942  0.045  0.012  -- 0.256
675 Y     1.000                -- 0.000
677 L     1.000                -- 0.000
684 E N Q 0.777  0.120  0.056  -- 0.796
690 G     1.000                -- 0.000
696 Q E   0.914  0.085         -- 0.299
701 Y     1.000                -- 0.000
706 G     1.000                -- 0.000
713 V I C 0.947  0.024  0.016  -- 0.279
716 K R N 0.958  0.022  0.013  -- 0.216
719 D N   0.974  0.022         -- 0.132
730 L I M 0.867  0.114  0.013  -- 0.458
735 F Y   0.973  0.027         -- 0.124
736 V I   0.967  0.029         -- 0.161
737 G     1.000                -- 0.000
738 V     0.999                -- 0.015
739 P     1.000                -- 0.000
740 V A   0.963  0.036         -- 0.163
742 I V   0.775  0.225         -- 0.533
743 I     1.000                -- 0.000
745 G     1.000                -- 0.000
747 K     0.989                -- 0.072
750 N     0.999                -- 0.001
752 G     1.000                -- 0.000
753 V I   0.961  0.039         -- 0.165
754 E     1.000                -- 0.000
755 K     0.989                -- 0.071
758 I V   0.751  0.248         -- 0.568
760 I V   0.967  0.033         -- 0.152
764 E     1.000                -- 0.000
765 L     0.997                -- 0.024
766 E D Q 0.895  0.084  0.017  -- 0.390
769 L     1.000                -- 0.000
771 T     0.986                -- 0.079
772 E D A 0.766  0.141  0.031  -- 0.881
773 E D   0.975  0.016         -- 0.132
775 E     1.000                -- 0.000
776 Q K   0.882  0.117         -- 0.369
779 E Q K 0.712  0.232  0.036  -- 0.800
780 M L   0.646  0.350         -- 0.676
781 F     1.000                -- 0.000
782 D E N 0.741  0.175  0.049  -- 0.827
784 K E   0.868  0.097         -- 0.507
785 S     1.000                -- 0.000
786 V I   0.738  0.261         -- 0.575
787 E D N 0.590  0.378  0.021  -- 0.816
788 S A   0.923  0.049         -- 0.364
791 V I   0.954  0.046         -- 0.187
792 R K   0.925  0.074         -- 0.272
793 E K D 0.843  0.092  0.033  -- 0.625
794 L     0.998                -- 0.014
795 V I T 0.728  0.109  0.096  -- 0.994
802 E Q K 0.813  0.087  0.076  -- 0.688
803 T A S 0.852  0.097  0.045  -- 0.534
816 V I L 0.445  0.444  0.077  -- 1.045
833 K R Q 0.932  0.031  0.011  -- 0.362
840 K N S 0.334  0.153  0.142  -- 1.997
848 L M I 0.833  0.069  0.064  -- 0.642
853 N S T 0.293  0.230  0.110  -- 2.129
854 A S T 0.420  0.269  0.117  -- 1.737
