# Supplementary material for: An atomic-resolution view of neofunctionalization in the evolution of apicomplexan lactate dehydrogenases
Source: eLife. 2014 Jun 25;3:e02304. doi: 10.7554/eLife.02304 (PMC4109310; doi:10.7554/eLife.02304)
Supplement: Supplementary file 1. — Sequences, alignments, and trees. Alignments and tree files for both the original (Figure 3) and the alternative phylogeny. Alignment for Figure 5—figure supplement 1. Ancestral FASTA files and posterior probabilities for each ancestral sequence (parsed in Figure 6—figure supplements 1–6). DOI: http://dx.doi.org/10.7554/eLife.02304.033 [file elife02304s007.zip › Bioinformatics_Files/AncMDH2_star_PosteriorProbabilities.txt]

site      prob   prob2  prob3  -- entropy 
--- - - - -----  -----  -----     ----- -----
 92 M T   0.965  0.018         -- 0.201 0.067
 93 M L I 0.833  0.059  0.055  -- 0.676 0.225 -- change to T in AncMDH2*
 94 M T I 0.615  0.177  0.074  -- 1.231 0.411 -- change to T in AncMDH2*
 95 K R Q 0.826  0.125  0.041  -- 0.592 0.197
 96 R     0.999                -- 0.001 0.000
 97 K R   0.980  0.018         -- 0.099 0.033
 98 K     1.000                -- 0.000 0.000
 99 I     1.000                -- 0.000 0.000
100 S A   0.983  0.017         -- 0.086 0.029
101 L     0.987                -- 0.081 0.027
102 I     0.999                -- 0.008 0.003
103 G     1.000                -- 0.000 0.000
105 A S   0.735  0.265         -- 0.578 0.193
106 G     1.000                -- 0.000 0.000
107 Q N   0.561  0.423         -- 0.779 0.260
108 I     1.000                -- 0.000 0.000
109 G     1.000                -- 0.000 0.000
110 G A   0.950  0.039         -- 0.221 0.074
111 T     1.000                -- 0.000 0.000
112 L I M 0.742  0.119  0.116  -- 0.811 0.271
113 A     1.000                -- 0.000 0.000
114 H Y   0.937  0.063         -- 0.235 0.078
115 L     0.998                -- 0.009 0.003
116 I V C 0.371  0.335  0.270  -- 1.199 0.400
117 A     0.993                -- 0.049 0.016
118 Q L M 0.869  0.080  0.051  -- 0.476 0.159
119 K     0.998                -- 0.009 0.003
121 E D N 0.788  0.106  0.104  -- 0.675 0.225
124 L     0.997                -- 0.015 0.005
130 G     1.000                -- 0.000 0.000
131 D     1.000                -- 0.000 0.000
133 V     0.995                -- 0.031 0.011
134 V     0.999                -- 0.008 0.003
135 L     1.000                -- 0.000 0.000
136 F     1.000                -- 0.000 0.000
137 D     1.000                -- 0.000 0.000
138 V I   0.670  0.330         -- 0.634 0.212
141 V I T 0.868  0.080  0.034  -- 0.513 0.171
142 E Q K 0.815  0.156  0.025  -- 0.566 0.189
145 G N D 0.958  0.030  0.011  -- 0.196 0.065
151 M L I 0.596  0.258  0.127  -- 0.995 0.332
152 P     1.000                -- 0.000 0.000
153 Q     1.000                -- 0.000 0.000
154 G     1.000                -- 0.000 0.000
155 K     1.000                -- 0.000 0.000
156 A     1.000                -- 0.000 0.000
157 L     1.000                -- 0.000 0.000
158 D     1.000                -- 0.000 0.000
159 L I   0.668  0.331         -- 0.635 0.212
160 M T A 0.464  0.203  0.159  -- 1.360 0.454
161 H     0.999                -- 0.008 0.003
163 S A T 0.941  0.032  0.019  -- 0.281 0.094
164 S T A 0.842  0.121  0.030  -- 0.536 0.179
165 P S T 0.526  0.374  0.062  -- 1.002 0.335
166 I V   0.948  0.049         -- 0.216 0.072
167 A V I 0.528  0.289  0.070  -- 1.319 0.440
168 G     0.990                -- 0.068 0.023
170 S T A 0.738  0.199  0.021  -- 0.820 0.274
171 D N S 0.538  0.410  0.028  -- 0.939 0.314
172 V I T 0.878  0.052  0.032  -- 0.534 0.178
173 K R   0.835  0.151         -- 0.508 0.170
174 I V   0.961  0.038         -- 0.162 0.054
177 T V I 0.819  0.057  0.034  -- 0.822 0.274
178 G     1.000                -- 0.000 0.000
184 T     1.000                -- 0.000 0.000
187 N     1.000                -- 0.000 0.000
198 N D   0.885  0.109         -- 0.387 0.129
200 Y     1.000                -- 0.000 0.000
201 E     0.998                -- 0.009 0.003
204 D     1.000                -- 0.000 0.000
206 I L   0.989  0.011         -- 0.061 0.020
207 K Q R 0.950  0.027  0.011  -- 0.245 0.082
211 G D N 0.829  0.147  0.023  -- 0.524 0.175
212 S     0.996                -- 0.021 0.007
213 D     1.000                -- 0.000 0.000
214 V     1.000                -- 0.000 0.000
215 V I   0.639  0.361         -- 0.654 0.218
216 I V   0.989  0.011         -- 0.061 0.020
217 I V   0.910  0.090         -- 0.303 0.101
219 T     1.000                -- 0.000 0.000
220 A     1.000                -- 0.000 0.000
221 G     1.000                -- 0.000 0.000
267 I V L 0.511  0.467  0.020  -- 0.784 0.262
268 P S   0.974  0.011         -- 0.154 0.052
270 R     0.999                -- 0.008 0.003
271 K     0.999                -- 0.001 0.000
273 P     1.000                -- 0.000 0.000
275 G     1.000                -- 0.000 0.000
278 M     1.000                -- 0.000 0.000
279 S T   0.988  0.012         -- 0.065 0.022
289 R     1.000                -- 0.000 0.000
290 D N   0.964  0.023         -- 0.188 0.063
291 D     1.000                -- 0.000 0.000
292 L     1.000                -- 0.000 0.000
293 L     0.999                -- 0.015 0.005
294 S N A 0.598  0.126  0.117  -- 1.329 0.444
295 I V T 0.527  0.336  0.120  -- 1.055 0.352
296 N     1.000                -- 0.000 0.000
297 A     0.996                -- 0.021 0.007
298 K     0.994                -- 0.037 0.012
299 I     1.000                -- 0.000 0.000
300 M     0.999                -- 0.008 0.003
301 K R   0.964  0.035         -- 0.153 0.051
302 E S D 0.544  0.341  0.096  -- 1.021 0.341
303 V     0.999                -- 0.008 0.003
304 A G   0.987  0.012         -- 0.073 0.024
305 E     0.993                -- 0.042 0.014
306 N     0.988                -- 0.073 0.024
307 I V   0.972  0.028         -- 0.128 0.043
308 K     1.000                -- 0.000 0.000
309 K Q   0.980  0.018         -- 0.106 0.035
311 Y     1.000                -- 0.000 0.000
312 C     1.000                -- 0.000 0.000
314 P     1.000                -- 0.000 0.000
315 N     1.000                -- 0.000 0.000
316 A     1.000                -- 0.000 0.000
318 F     1.000                -- 0.000 0.000
319 V     0.993                -- 0.042 0.014
320 I     1.000                -- 0.000 0.000
321 C V   0.919  0.081         -- 0.281 0.094
322 I V   0.606  0.394         -- 0.671 0.224
323 T     1.000                -- 0.000 0.000
324 N     1.000                -- 0.000 0.000
325 P     1.000                -- 0.000 0.000
326 L     1.000                -- 0.000 0.000
327 D     1.000                -- 0.000 0.000
328 V     0.994                -- 0.039 0.013
332 M     1.000                -- 0.000 0.000
333 V     1.000                -- 0.000 0.000
334 Y H N 0.953  0.026  0.011  -- 0.242 0.081
335 V I   0.959  0.032         -- 0.205 0.068
336 L F M 0.667  0.302  0.030  -- 0.737 0.246
337 H     0.988                -- 0.067 0.022
338 K E   0.605  0.393         -- 0.678 0.226
339 H Y K 0.552  0.167  0.055  -- 1.559 0.520
340 S     1.000                -- 0.000 0.000
341 G     1.000                -- 0.000 0.000
345 L     0.988                -- 0.071 0.024
346 P     1.000                -- 0.000 0.000
347 H R Q 0.901  0.034  0.031  -- 0.478 0.159
348 N     0.996                -- 0.028 0.009
349 K     1.000                -- 0.000 0.000
350 V I   0.963  0.037         -- 0.158 0.053
351 C     1.000                -- 0.000 0.000
352 G     1.000                -- 0.000 0.000
353 M     1.000                -- 0.000 0.000
354 A     1.000                -- 0.000 0.000
355 G     1.000                -- 0.000 0.000
356 V     0.992                -- 0.047 0.016
357 L     1.000                -- 0.000 0.000
358 D     1.000                -- 0.000 0.000
359 S     0.998                -- 0.014 0.005
360 S A   0.942  0.057         -- 0.220 0.073
361 R     1.000                -- 0.000 0.000
362 F     1.000                -- 0.000 0.000
363 R     1.000                -- 0.000 0.000
364 H Y T 0.703  0.203  0.046  -- 0.919 0.307
365 F Y   0.921  0.066         -- 0.319 0.107
366 L     0.995                -- 0.031 0.011
367 A     0.998                -- 0.014 0.005
369 E     0.995                -- 0.035 0.012
370 K E   0.969  0.026         -- 0.150 0.050
371 L     1.000                -- 0.000 0.000
372 N     0.985                -- 0.085 0.028
373 V     1.000                -- 0.000 0.000
375 S N   0.965  0.033         -- 0.154 0.051
376 P     0.996                -- 0.029 0.010
377 K E N 0.504  0.237  0.119  -- 1.404 0.469
378 D     1.000                -- 0.000 0.000
379 V     0.998                -- 0.014 0.005
380 Q S N 0.920  0.052  0.018  -- 0.351 0.117
381 N D S 0.740  0.058  0.050  -- 1.184 0.395
382 A     1.000                -- 0.000 0.000
383 M L I 0.669  0.250  0.066  -- 0.869 0.290
384 V     1.000                -- 0.000 0.000
385 I L   0.603  0.388         -- 0.720 0.241
386 G     1.000                -- 0.000 0.000
387 G     0.999                -- 0.008 0.003
388 H     1.000                -- 0.000 0.000
389 G     1.000                -- 0.000 0.000
390 D     1.000                -- 0.000 0.000
392 T K   0.950  0.030         -- 0.255 0.085
393 M     1.000                -- 0.000 0.000
394 V     0.992                -- 0.047 0.016
395 P     1.000                -- 0.000 0.000
396 L     1.000                -- 0.000 0.000
397 P T V 0.547  0.306  0.065  -- 1.130 0.377
398 R     1.000                -- 0.000 0.000
399 Y     1.000                -- 0.000 0.000
400 C V   0.906  0.070         -- 0.401 0.134
401 T     0.996                -- 0.026 0.009
402 V     0.998                -- 0.014 0.005
406 S G N 0.462  0.407  0.128  -- 1.012 0.338
408 G     1.000                -- 0.000 0.000
409 I V   0.981  0.018         -- 0.098 0.033
412 P     1.000                -- 0.000 0.000
413 L     0.998                -- 0.014 0.005
419 P S Q 0.369  0.359  0.085  -- 1.540 0.514
420 E D   0.829  0.171         -- 0.457 0.153
421 F     0.995                -- 0.031 0.011
422 I V   0.944  0.056         -- 0.216 0.072
428 K R   0.980  0.013         -- 0.114 0.038
429 K Q R 0.550  0.309  0.058  -- 1.148 0.383
430 G     0.999                -- 0.001 0.000
431 L M Q 0.518  0.253  0.065  -- 1.489 0.497
432 I V L 0.680  0.283  0.025  -- 0.768 0.256
433 T S   0.958  0.040         -- 0.182 0.061
439 Q E   0.959  0.034         -- 0.199 0.066
440 E D   0.956  0.034         -- 0.206 0.069
441 E K Q 0.723  0.162  0.105  -- 0.816 0.272
442 I L V 0.857  0.094  0.047  -- 0.511 0.170
443 D E   0.974  0.021         -- 0.129 0.043
444 E D   0.980  0.019         -- 0.102 0.034
445 I     1.000                -- 0.000 0.000
446 V I   0.807  0.193         -- 0.491 0.164
447 E Q K 0.925  0.052  0.019  -- 0.319 0.106
448 R K   0.940  0.060         -- 0.227 0.076
449 T     1.000                -- 0.000 0.000
450 R     0.991                -- 0.051 0.017
451 N     0.999                -- 0.001 0.000
452 A G S 0.831  0.111  0.050  -- 0.589 0.197
453 G     1.000                -- 0.000 0.000
454 G A   0.956  0.043         -- 0.178 0.060
455 E     1.000                -- 0.000 0.000
456 I     1.000                -- 0.000 0.000
457 V     1.000                -- 0.000 0.000
458 N D S 0.764  0.103  0.063  -- 0.895 0.299
459 L     1.000                -- 0.000 0.000
460 L     1.000                -- 0.000 0.000
462 K     0.995                -- 0.027 0.009
463 T S   0.968  0.025         -- 0.163 0.054
464 G     0.999                -- 0.008 0.003
468 S     1.000                -- 0.000 0.000
469 A     1.000                -- 0.000 0.000
470 Y F   0.969  0.031         -- 0.138 0.046
471 F Y   0.849  0.151         -- 0.424 0.142
472 A     1.000                -- 0.000 0.000
473 P     1.000                -- 0.000 0.000
474 A     1.000                -- 0.000 0.000
475 A     1.000                -- 0.000 0.000
476 S A   0.960  0.040         -- 0.168 0.056
477 A     0.998                -- 0.014 0.005
478 I V   0.530  0.469         -- 0.692 0.231
479 E     0.992                -- 0.049 0.016
480 M     1.000                -- 0.000 0.000
481 A V   0.979  0.021         -- 0.102 0.034
482 E     0.988                -- 0.065 0.022
483 A S   0.942  0.058         -- 0.221 0.074
484 Y     1.000                -- 0.000 0.000
485 L     1.000                -- 0.000 0.000
486 K     0.990                -- 0.066 0.022
487 D     1.000                -- 0.000 0.000
489 Q K E 0.510  0.457  0.026  -- 0.834 0.278
490 K     1.000                -- 0.000 0.000
491 R     0.994                -- 0.043 0.014
493 I V   0.539  0.451         -- 0.738 0.246
494 L     0.995                -- 0.031 0.011
495 P V   0.572  0.413         -- 0.760 0.254
496 C     1.000                -- 0.000 0.000
497 S     0.995                -- 0.031 0.011
498 A V C 0.958  0.028  0.013  -- 0.211 0.071
499 Y     1.000                -- 0.000 0.000
501 L     1.000                -- 0.000 0.000
508 N D E 0.923  0.038  0.032  -- 0.342 0.114
509 G     1.000                -- 0.000 0.000
513 Q E   0.805  0.194         -- 0.493 0.164
518 Y     1.000                -- 0.000 0.000
519 G     1.000                -- 0.000 0.000
521 V I   0.954  0.026         -- 0.238 0.079
523 K R   0.921  0.070         -- 0.314 0.105
525 D N   0.974  0.023         -- 0.130 0.043
527 L M I 0.759  0.182  0.056  -- 0.698 0.233
528 F Y   0.959  0.041         -- 0.171 0.057
529 V I   0.913  0.078         -- 0.333 0.111
530 G     1.000                -- 0.000 0.000
531 V     0.999                -- 0.008 0.003
532 P     1.000                -- 0.000 0.000
533 V A C 0.927  0.046  0.026  -- 0.314 0.105
534 V I   0.778  0.222         -- 0.529 0.177
535 I     1.000                -- 0.000 0.000
536 G     1.000                -- 0.000 0.000
537 K G A 0.920  0.022  0.019  -- 0.406 0.136
538 N     0.998                -- 0.009 0.003
545 G     1.000                -- 0.000 0.000
546 V I   0.985  0.015         -- 0.078 0.026
547 E     1.000                -- 0.000 0.000
548 K     0.988                -- 0.070 0.024
549 V I   0.953  0.047         -- 0.190 0.063
550 I V   0.899  0.100         -- 0.326 0.109
553 E     1.000                -- 0.000 0.000
554 L     0.997                -- 0.024 0.008
557 E D Q 0.798  0.172  0.023  -- 0.604 0.202
558 L     1.000                -- 0.000 0.000
559 T S   0.979  0.015         -- 0.114 0.038
560 P E A 0.398  0.328  0.152  -- 1.442 0.481
561 E     0.997                -- 0.022 0.007
563 E     1.000                -- 0.000 0.000
564 K R Q 0.888  0.074  0.037  -- 0.420 0.140
565 E Q   0.751  0.233         -- 0.623 0.208
566 M L   0.562  0.437         -- 0.693 0.231
567 F     1.000                -- 0.000 0.000
568 D E N 0.726  0.221  0.025  -- 0.783 0.261
569 K E R 0.934  0.043  0.011  -- 0.310 0.103
570 S     1.000                -- 0.000 0.000
571 V I   0.827  0.172         -- 0.460 0.154
572 E D   0.902  0.088         -- 0.366 0.122
573 S A   0.879  0.105         -- 0.442 0.148
574 V I   0.948  0.052         -- 0.204 0.068
575 R K   0.800  0.197         -- 0.516 0.172
576 K N E 0.522  0.198  0.167  -- 1.387 0.463
577 L M   0.987  0.012         -- 0.066 0.022
578 V I T 0.773  0.144  0.031  -- 0.813 0.272
579 E Q D 0.826  0.080  0.068  -- 0.665 0.222
581 A S T 0.494  0.231  0.204  -- 1.332 0.445
582 V I L 0.403  0.361  0.207  -- 1.181 0.394
583 K R   0.956  0.029         -- 0.227 0.076
584 S A E 0.344  0.334  0.109  -- 1.720 0.574
585 L M I 0.803  0.107  0.057  -- 0.712 0.238
586 N S D 0.610  0.113  0.099  -- 1.429 0.477
587 A S T 0.437  0.282  0.163  -- 1.529 0.510 -- change to L in AncMDH2*

End of node sequence

total log prob: -424.320 --- total prob: 5.250e-185
