# Supplementary material for: An atomic-resolution view of neofunctionalization in the evolution of apicomplexan lactate dehydrogenases
Source: eLife. 2014 Jun 25;3:e02304. doi: 10.7554/eLife.02304 (PMC4109310; doi:10.7554/eLife.02304)
Supplement: Supplementary file 1. — Sequences, alignments, and trees. Alignments and tree files for both the original (Figure 3) and the alternative phylogeny. Alignment for Figure 5—figure supplement 1. Ancestral FASTA files and posterior probabilities for each ancestral sequence (parsed in Figure 6—figure supplements 1–6). DOI: http://dx.doi.org/10.7554/eLife.02304.033 [file elife02304s007.zip › Bioinformatics_Files/AncMDH3_PosteriorProbabilities.txt]

site      prob   prob2  prob3  -- entropy 
--- - - - -----  -----  -----     ----- -----
 92 M T I 0.958  0.014  0.013  -- 0.234 0.078
 93 M L I 0.779  0.083  0.065  -- 0.860 0.287 -- change to T in AncMDH3
 94 M T I 0.542  0.200  0.085  -- 1.382 0.461 -- change to T in AncMDH3
 95 K R Q 0.801  0.126  0.055  -- 0.691 0.231
 96 R     0.995                -- 0.027 0.009
 97 K R   0.975  0.022         -- 0.122 0.041
 98 K     1.000                -- 0.000 0.000
 99 I     0.999                -- 0.008 0.003
100 S A   0.986  0.014         -- 0.074 0.025
101 L I   0.961  0.031         -- 0.190 0.063
102 I     0.999                -- 0.008 0.003
103 G     1.000                -- 0.000 0.000
105 A S   0.717  0.282         -- 0.596 0.199
106 G     1.000                -- 0.000 0.000
107 Q N   0.917  0.074         -- 0.323 0.108
108 I     1.000                -- 0.000 0.000
109 G     1.000                -- 0.000 0.000
110 G A S 0.511  0.361  0.127  -- 0.973 0.325
111 T     0.999                -- 0.001 0.000
112 L I V 0.451  0.348  0.128  -- 1.181 0.394
113 A     1.000                -- 0.000 0.000
114 H Y Q 0.913  0.068  0.013  -- 0.347 0.116
115 L     0.997                -- 0.022 0.007
116 V I C 0.334  0.313  0.281  -- 1.328 0.443
117 A V   0.956  0.019         -- 0.252 0.084
118 Q L M 0.872  0.069  0.055  -- 0.470 0.157
119 K E   0.985  0.012         -- 0.082 0.027
121 N E D 0.467  0.279  0.243  -- 1.117 0.373
124 L I   0.981  0.015         -- 0.107 0.036
130 G     1.000                -- 0.000 0.000
131 D     1.000                -- 0.000 0.000
133 V I   0.970  0.030         -- 0.135 0.045
134 V     0.995                -- 0.031 0.011
135 L     0.999                -- 0.008 0.003
136 F     0.998                -- 0.014 0.005
137 D     1.000                -- 0.000 0.000
138 V I   0.630  0.370         -- 0.659 0.220
141 V I T 0.805  0.169  0.016  -- 0.595 0.199
142 E Q K 0.820  0.153  0.020  -- 0.562 0.187
145 G     0.989                -- 0.062 0.021
151 M L I 0.562  0.200  0.178  -- 1.122 0.374
152 P     1.000                -- 0.000 0.000
153 Q     1.000                -- 0.000 0.000
154 G     1.000                -- 0.000 0.000
155 K     1.000                -- 0.000 0.000
156 A     0.997                -- 0.020 0.007
157 L     1.000                -- 0.000 0.000
158 D     1.000                -- 0.000 0.000
159 L I   0.729  0.270         -- 0.598 0.200
160 M T S 0.399  0.269  0.144  -- 1.552 0.518
161 H     1.000                -- 0.000 0.000
163 S C A 0.895  0.062  0.025  -- 0.443 0.148
164 S T A 0.816  0.123  0.051  -- 0.621 0.207
165 S P T 0.472  0.233  0.219  -- 1.230 0.410
166 I V   0.929  0.064         -- 0.286 0.095
167 V A I 0.418  0.303  0.137  -- 1.510 0.504
168 G     0.992                -- 0.052 0.017
170 S T A 0.742  0.191  0.027  -- 0.834 0.278
171 D N S 0.487  0.405  0.050  -- 1.141 0.381
172 V T A 0.556  0.192  0.168  -- 1.291 0.431
173 K R   0.848  0.139         -- 0.472 0.158
174 I V   0.965  0.035         -- 0.152 0.051
177 T V I 0.680  0.119  0.078  -- 1.193 0.398
178 G     1.000                -- 0.000 0.000
184 T     1.000                -- 0.000 0.000
187 N     1.000                -- 0.000 0.000
198 N D   0.923  0.074         -- 0.279 0.093
200 Y     0.998                -- 0.009 0.003
201 E     0.997                -- 0.017 0.006
204 D     0.999                -- 0.001 0.000
206 I L   0.983  0.015         -- 0.092 0.031
207 K Q R 0.900  0.058  0.021  -- 0.417 0.139
211 G D N 0.743  0.210  0.045  -- 0.702 0.234
212 S     0.998                -- 0.014 0.005
213 D     1.000                -- 0.000 0.000
214 V     0.999                -- 0.008 0.003
215 V I   0.653  0.347         -- 0.646 0.215
216 I V   0.965  0.035         -- 0.152 0.051
217 I V   0.943  0.057         -- 0.219 0.073
219 T     1.000                -- 0.000 0.000
220 A     1.000                -- 0.000 0.000
221 G     1.000                -- 0.000 0.000
267 V I L 0.565  0.422  0.012  -- 0.747 0.249
268 P S   0.973  0.012         -- 0.160 0.053
270 R     1.000                -- 0.000 0.000
271 K     0.999                -- 0.008 0.003
273 P     1.000                -- 0.000 0.000
275 G     0.991                -- 0.048 0.016
278 M     1.000                -- 0.000 0.000
279 S T   0.854  0.145         -- 0.422 0.141
289 R     1.000                -- 0.000 0.000
290 D S E 0.901  0.041  0.036  -- 0.433 0.144
291 D     1.000                -- 0.000 0.000
292 L     1.000                -- 0.000 0.000
293 L     0.992                -- 0.052 0.017
294 S A N 0.580  0.125  0.111  -- 1.381 0.461
295 I V T 0.542  0.340  0.102  -- 1.019 0.340
296 N     1.000                -- 0.000 0.000
297 A     0.992                -- 0.052 0.017
298 K R   0.984  0.015         -- 0.086 0.029
299 I     1.000                -- 0.000 0.000
300 M I   0.982  0.011         -- 0.101 0.034
301 K R   0.952  0.034         -- 0.246 0.082
302 S E D 0.763  0.147  0.040  -- 0.833 0.278
303 V     0.999                -- 0.008 0.003
304 A     0.996                -- 0.028 0.009
305 E     0.991                -- 0.057 0.019
306 N S   0.983  0.011         -- 0.095 0.032
307 I V   0.830  0.169         -- 0.455 0.152
308 K     0.999                -- 0.001 0.000
309 K Q   0.963  0.027         -- 0.180 0.060
311 Y     1.000                -- 0.000 0.000
312 C     1.000                -- 0.000 0.000
314 P     1.000                -- 0.000 0.000
315 N     1.000                -- 0.000 0.000
316 A     1.000                -- 0.000 0.000
318 F     1.000                -- 0.000 0.000
319 V     0.992                -- 0.047 0.016
320 I     0.999                -- 0.008 0.003
321 C     0.997                -- 0.020 0.007
322 I V   0.615  0.385         -- 0.666 0.222
323 T     1.000                -- 0.000 0.000
324 N     1.000                -- 0.000 0.000
325 P     1.000                -- 0.000 0.000
326 L     1.000                -- 0.000 0.000
327 D     1.000                -- 0.000 0.000
328 V     0.989                -- 0.068 0.023
332 M     1.000                -- 0.000 0.000
333 V     0.999                -- 0.008 0.003
334 Y H N 0.951  0.027  0.012  -- 0.251 0.084
335 V I   0.924  0.050         -- 0.358 0.120
336 F L   0.936  0.062         -- 0.247 0.082
337 H Q   0.980  0.015         -- 0.114 0.038
338 K E   0.611  0.387         -- 0.681 0.227
339 H Y K 0.528  0.175  0.066  -- 1.626 0.543
340 S     1.000                -- 0.000 0.000
341 G     0.999                -- 0.008 0.003
345 L     0.984                -- 0.094 0.031
346 P     1.000                -- 0.000 0.000
347 H Q R 0.892  0.037  0.030  -- 0.515 0.172
348 N     0.993                -- 0.041 0.014
349 K     0.999                -- 0.008 0.003
350 V I   0.962  0.038         -- 0.162 0.054
351 C     1.000                -- 0.000 0.000
352 G     1.000                -- 0.000 0.000
353 M     1.000                -- 0.000 0.000
354 A     1.000                -- 0.000 0.000
355 G     1.000                -- 0.000 0.000
356 V I   0.983  0.017         -- 0.086 0.029
357 L     1.000                -- 0.000 0.000
358 D     1.000                -- 0.000 0.000
359 S T   0.969  0.031         -- 0.138 0.046
360 S A   0.960  0.039         -- 0.166 0.055
361 R     1.000                -- 0.000 0.000
362 F     1.000                -- 0.000 0.000
363 R     1.000                -- 0.000 0.000
364 H C S 0.425  0.173  0.159  -- 1.592 0.531
365 F L Y 0.800  0.116  0.062  -- 0.709 0.237
366 L     0.996                -- 0.026 0.009
367 A S   0.976  0.024         -- 0.113 0.038
369 E     0.991                -- 0.056 0.019
370 K E   0.976  0.017         -- 0.123 0.041
371 L     0.998                -- 0.023 0.008
372 N G   0.965  0.026         -- 0.183 0.061
373 V     0.999                -- 0.008 0.003
375 S N   0.940  0.046         -- 0.269 0.090
376 P     0.998                -- 0.009 0.003
377 K E N 0.434  0.252  0.138  -- 1.558 0.520
378 D     0.998                -- 0.014 0.005
379 V     0.992                -- 0.047 0.016
380 Q S N 0.599  0.253  0.110  -- 1.087 0.363
381 N D S 0.728  0.060  0.052  -- 1.227 0.410
382 A     1.000                -- 0.000 0.000
383 M I L 0.532  0.227  0.191  -- 1.152 0.385
384 V     0.998                -- 0.014 0.005
385 I L   0.608  0.381         -- 0.730 0.244
386 G     1.000                -- 0.000 0.000
387 G     1.000                -- 0.000 0.000
388 H     1.000                -- 0.000 0.000
389 G     1.000                -- 0.000 0.000
390 D     1.000                -- 0.000 0.000
392 T K   0.947  0.029         -- 0.292 0.097
393 M     1.000                -- 0.000 0.000
394 V I   0.968  0.031         -- 0.139 0.046
395 P     1.000                -- 0.000 0.000
396 L     0.997                -- 0.015 0.005
397 P T V 0.537  0.315  0.060  -- 1.179 0.394
398 R     0.999                -- 0.008 0.003
399 Y     0.995                -- 0.031 0.010
400 C V   0.907  0.071         -- 0.390 0.130
401 T S   0.979  0.020         -- 0.099 0.033
402 V I   0.986  0.014         -- 0.074 0.025
406 S G N 0.449  0.435  0.108  -- 1.002 0.335
407 V I L 0.352  0.171  0.101  -- 2.223 0.742
408 G     1.000                -- 0.000 0.000
409 I V   0.964  0.033         -- 0.165 0.055
412 P     1.000                -- 0.000 0.000
413 L     0.996                -- 0.028 0.009
419 S P A 0.444  0.284  0.083  -- 1.544 0.515
420 E D   0.658  0.333         -- 0.679 0.227
421 F     0.999                -- 0.008 0.003
422 I V   0.927  0.071         -- 0.265 0.088
428 K R   0.962  0.028         -- 0.181 0.060
429 K Q R 0.523  0.352  0.059  -- 1.158 0.386
430 G     0.995                -- 0.037 0.012
431 L M Q 0.509  0.247  0.072  -- 1.533 0.512
432 I V L 0.667  0.284  0.034  -- 0.809 0.270
433 T S   0.926  0.063         -- 0.295 0.099
439 Q E H 0.935  0.035  0.017  -- 0.325 0.109
440 E D   0.892  0.075         -- 0.468 0.156
441 E Q K 0.723  0.137  0.122  -- 0.839 0.280
442 I L V 0.839  0.111  0.047  -- 0.552 0.184
443 D E   0.968  0.021         -- 0.166 0.055
444 E D   0.968  0.029         -- 0.141 0.047
445 I     0.999                -- 0.008 0.003
446 V I   0.710  0.288         -- 0.609 0.203
447 E K Q 0.783  0.144  0.059  -- 0.715 0.239
448 R K   0.799  0.200         -- 0.501 0.167
449 T     1.000                -- 0.000 0.000
450 R     0.992                -- 0.047 0.016
451 N     0.986                -- 0.087 0.029
452 A G S 0.862  0.093  0.036  -- 0.516 0.172
453 G     1.000                -- 0.000 0.000
454 G A   0.959  0.040         -- 0.176 0.059
455 E     1.000                -- 0.000 0.000
456 I     1.000                -- 0.000 0.000
457 V     0.997                -- 0.020 0.007
458 N D S 0.704  0.159  0.049  -- 1.014 0.339
459 L     1.000                -- 0.000 0.000
460 L     0.999                -- 0.008 0.003
462 K     0.994                -- 0.037 0.012
463 T S   0.963  0.030         -- 0.179 0.060
464 G S   0.935  0.054         -- 0.267 0.089
468 S     0.999                -- 0.008 0.003
469 A     1.000                -- 0.000 0.000
470 Y F   0.774  0.222         -- 0.560 0.187
471 F Y   0.907  0.093         -- 0.309 0.103
472 A     1.000                -- 0.000 0.000
473 P     1.000                -- 0.000 0.000
474 A     1.000                -- 0.000 0.000
475 A     0.999                -- 0.008 0.003
476 S A   0.957  0.043         -- 0.177 0.059
477 A     0.995                -- 0.027 0.009
478 V I   0.532  0.467         -- 0.698 0.233
479 E A K 0.874  0.055  0.035  -- 0.564 0.188
480 M     1.000                -- 0.000 0.000
481 A V   0.972  0.027         -- 0.125 0.042
482 E Q K 0.892  0.061  0.042  -- 0.435 0.145
483 A S   0.940  0.059         -- 0.225 0.075
484 Y     1.000                -- 0.000 0.000
485 L     0.998                -- 0.016 0.005
486 K R   0.966  0.021         -- 0.187 0.062
487 D     1.000                -- 0.000 0.000
489 Q K E 0.507  0.349  0.121  -- 1.095 0.366
490 K     0.998                -- 0.016 0.005
491 R S Q 0.833  0.064  0.062  -- 0.686 0.229
493 I V L 0.535  0.421  0.041  -- 0.842 0.281
494 L     0.988                -- 0.070 0.023
495 P V T 0.568  0.412  0.014  -- 0.785 0.262
496 C     1.000                -- 0.000 0.000
497 S     0.995                -- 0.031 0.011
498 A V   0.957  0.030         -- 0.213 0.071
499 Y     0.999                -- 0.008 0.003
501 L     1.000                -- 0.000 0.000
508 N D E 0.927  0.036  0.030  -- 0.343 0.115
509 G     1.000                -- 0.000 0.000
513 Q E   0.813  0.183         -- 0.500 0.167
518 Y     1.000                -- 0.000 0.000
519 G     0.995                -- 0.031 0.011
521 V I C 0.950  0.029  0.012  -- 0.260 0.087
523 K R   0.904  0.076         -- 0.394 0.131
525 D N G 0.911  0.073  0.014  -- 0.350 0.117
527 L M I 0.839  0.112  0.048  -- 0.551 0.184
528 F Y   0.938  0.062         -- 0.232 0.078
529 V I   0.910  0.081         -- 0.340 0.114
530 G     1.000                -- 0.000 0.000
531 V     0.996                -- 0.030 0.010
532 P     1.000                -- 0.000 0.000
533 V A C 0.925  0.051  0.021  -- 0.324 0.108
534 V I   0.757  0.242         -- 0.554 0.185
535 I     0.999                -- 0.008 0.003
536 G     0.999                -- 0.008 0.003
537 K R A 0.926  0.022  0.012  -- 0.386 0.129
538 N     0.996                -- 0.023 0.008
545 G     1.000                -- 0.000 0.000
546 V I   0.984  0.015         -- 0.091 0.030
547 E     0.997                -- 0.022 0.007
548 K R   0.966  0.027         -- 0.172 0.058
549 V I   0.951  0.047         -- 0.198 0.066
550 I V   0.862  0.137         -- 0.407 0.136
553 E     1.000                -- 0.000 0.000
554 L I   0.967  0.013         -- 0.183 0.061
557 E D Q 0.757  0.203  0.021  -- 0.715 0.239
558 L     1.000                -- 0.000 0.000
559 T S   0.971  0.025         -- 0.143 0.048
560 P E A 0.392  0.316  0.131  -- 1.527 0.510
561 E D   0.985  0.011         -- 0.091 0.030
563 E     1.000                -- 0.000 0.000
564 K R Q 0.876  0.079  0.043  -- 0.464 0.155
565 E Q K 0.712  0.250  0.019  -- 0.764 0.255
566 L M   0.565  0.429         -- 0.717 0.239
567 F     0.998                -- 0.014 0.005
568 D E N 0.645  0.228  0.048  -- 1.090 0.364
569 K E R 0.919  0.049  0.014  -- 0.364 0.122
570 S     1.000                -- 0.000 0.000
571 V I   0.701  0.298         -- 0.610 0.204
572 E D   0.885  0.095         -- 0.434 0.145
573 S A   0.923  0.063         -- 0.320 0.107
574 V I   0.914  0.086         -- 0.293 0.098
575 R K   0.790  0.201         -- 0.547 0.183
576 K N E 0.425  0.224  0.216  -- 1.510 0.504
577 L M   0.983  0.013         -- 0.086 0.029
578 V I T 0.771  0.135  0.037  -- 0.835 0.279
579 E Q D 0.808  0.101  0.067  -- 0.694 0.232
581 A T S 0.433  0.230  0.228  -- 1.518 0.507
582 V I L 0.376  0.311  0.256  -- 1.286 0.429
583 K R   0.939  0.035         -- 0.314 0.105
584 S A E 0.372  0.303  0.094  -- 1.737 0.580
585 L M I 0.813  0.096  0.058  -- 0.691 0.231
586 N S D 0.625  0.115  0.081  -- 1.415 0.472
587 A S T 0.423  0.257  0.167  -- 1.652 0.551 -- change to L in AncMDH3

End of node sequence

total log prob: -435.865 --- total prob: 5.082e-190
