# Supplementary material for: An atomic-resolution view of neofunctionalization in the evolution of apicomplexan lactate dehydrogenases
Source: eLife. 2014 Jun 25;3:e02304. doi: 10.7554/eLife.02304 (PMC4109310; doi:10.7554/eLife.02304)
Supplement: Supplementary file 1. — Sequences, alignments, and trees. Alignments and tree files for both the original (Figure 3) and the alternative phylogeny. Alignment for Figure 5—figure supplement 1. Ancestral FASTA files and posterior probabilities for each ancestral sequence (parsed in Figure 6—figure supplements 1–6). DOI: http://dx.doi.org/10.7554/eLife.02304.033 [file elife02304s007.zip › Bioinformatics_Files/Original_LDHMDH_GIKey.txt]

10334493 MDHcCIAR
103487711 MDH_SPAL
104773317 DHL_LADE
104781719 MDH_PSEN
10798652 MDH_NITA
108762306 MDH_MYXA
108797362 MDH_MYSP
108804129 MDH_RUXY
108863014 MDHgORSA
109095927 LDH_MAMU
109107086 LDH_MAMU1
109107100 LDH_MAMU2
109120969 LDH_MAMU3
109120975 LDH_MAMU4
1094405 LDH_UNKN
109896867 MDH_PSAT
110597748 MDH_CHFE
110635723 MDH_MESP
110639394 MDH_CYHU
110669329 MDH_HAWA
110678923 MDH_RODE
110758428 UNK_APME
111023207 MDH_RHJO
11127931 MDHcTRFO
11133601 MDHC_BETVU
111558671 MDH_HAVO
114052561 MDHcBOMO
114319648 MDH_ALEH
114328735 MDH_GRBE
114331619 MDH_NIEU
114564334 MDH_SHFR
114707317 MDH_FUPE
114764879 MDH_ROSP
114765491 LDH_ROSP
114769288 MDH_ALPR
114778146 MDH_MAFE
114786449 LDH_CRGR
114799989 MDH_HYNE
11498461 MDH_ARFU
115343222 LDH_MIFO
115378228 LDH_STAU
115399894 MDHmASTE
115438875 UNK_ORSA
115465579 UNK_ORSA1
115482534 UNK_ORSA2
115522328 MDH_RHPA
115651961 MDH_STPU
115958742 UNK_STPU
116191823 MDHmCHGL
116197148 MDHmCHGL1
116254171 MDH_RHLE
116328112 MDH_LEBO
116333176 LDH_LABR
116490619 MDH_OEOE
116493282 MDH_PEPE
116496035 MDH_LACA
116511233 LDH_LALA
116511975 LDH_LALA1
116513315 LDH_LADE
116620669 MDH_SOUS
116630158 MDH_LAGA
116672520 MDH_ARSP
116747908 MDH_SYFU
116872452 LDH_LIWE
116872963 LDH_LIWE1
1170734 LDHB_FUNPA
1170736 LDHC_XENLA
1170740 LDHA_PIG
117617596 MDH_AEHY
117921946 MDH_SHSP
117924121 MDH_MASP
117927596 MDH_ACCE
118363871 MDH_TETH
118431145 MDH_AEPE
118474331 MDH_CAFE
118572768 LDHB_POLSE
118573 DHL2_LACCO
118580742 MDH_PEPR
118586597 DHL_OEOE
118590555 MDH_STAG
119190837 UNK_COIM
119196411 UNK_COIM1
119357696 MDH_CHPH
119383313 MDH_PADE
119467850 MDH_NEFI
119472627 MDH_ALBA
119476324 MDH_MAGA
119485972 LDH_LYSP
119494589 MDH_LYSP
119503152 MDH_MAGA1
119509419 MDH_NOSP
119637685 LDH_RHOR
119717800 MDH_NOSP1
119773810 MDH_SHAM
119872126 MDH_PYIS
119897838 MDH_AZSP
119944082 MDH_PSIN
119952889 LDH_BOTU
119962447 MDH_ARAU
120401464 LDH_MYVA
120404046 MDH_MYVA
120437082 MDH_GRFO
12044143 LDH_TRTE
12044145 MDHcTRBA
12044147 MDHcTRBA1
12044149 MDHcTEGA
12045319 MDH_MYGE
120610880 MDH_ACAV
121535353 MDH_THCA
121601869 MDH_BABA
121605921 MDH_PONA
121611270 MDH_VEEI
121703522 MDH_ASCL
121711589 MDH_ASCL1
121719500 LDH_ASCL
121997621 MDH_HAHA
12229778 MDHC_MESCR
123369283 LDH_TRVA
123398810 LDH_TRVA1
123431031 MDH_TRVA
123431390 LDH_TRVA2
123440795 MDH_YEEN
123474956 MDH_TRVA1
123491614 MDH_TRVA2
123501568 MDH_TRVA3
124010278 MDH_MIMA
124267359 MDH_MEPE
124483656 MDH_HESE
124485440 UNK_MELA
124486091 MDH_MELA
125595761 UNK_ORSA3
125623261 LDH_LALA2
125623342 MDH_LALA
125718042 LDH_STSA
125778428 UNK_DRPS
125972866 MDH_CLTH
125980398 UNK_DRPS1
126053 LDHP_BACPS
126054 LDHX_BACPS
126059 LDH_BACME
126060 LDH_BACST
126180382 MDH_MEMA
126273210 LDH_MODO
126274913 MDH_PIST
126303788 UNK_MODO
126304680 LDH_MODO1
126314424 MDHmMODO
126332409 LDH_MODO2
126460304 MDH_PYCA
126646940 MDH_ALSP
126651380 MDH_BASP
126657154 MDH_CYSP
126662000 MDH_FLBA
126722813 LDH_ORCU
126725079 MDH_RHBA
126728130 LDH_SAST
126730336 MDH_SAST
126734831 MDH_ROSP1
126740513 MDH_ROSP2
127511801 MDH_SHLO
134045994 MDH_MEMA1
134094986 MDH_HEAR
134100212 MDH_SAER
134292478 MDH_BUVI
134293103 MDH_BUVI1
134299720 MDH_DERE
134300630 LDH_DERE
1346511 MDH_MORS5
13473642 MDH_MELO
13508413 LDH_MYPN
13541928 MDH_THVO
13676469 UNK_MAFA
138894161 LDH_GETH
139437273 UNK_COAE
139438702 UNK_COAE1
14194908 LDHB_SQUAC
144898021 MDH_MAGR
145220136 MDH_PRVI
145237310 UNK_ASNI
145244853 UNK_ASNI1
145250065 UNK_ASNI2
145258805 UNK_ASNI3
145297729 MDH_AESA
145332399 MDHmARTH
145343997 UNK_OSLU
145347345 UNK_OSLU1
145347557 UNK_OSLU2
145491664 UNK_PATE
145512443 UNK_PATE1
145521995 UNK_PATE2
145588941 MDH_PONE
145591775 MDH_PYAR
145596306 MDH_SATR
145698470 MDH_FLFR
14583131 MDHcSPID
14583133 MDH_SPID
146084531 MDH_LEIN
146092585 MDHcLEIN
146098508 MDH_LEIN1
146098513 MDH_LEIN2
146098517 MDH_LEIN3
146296061 LDH_CASA
146300011 MDH_FLJO
146303240 MDH_MESE
146313305 MDH_ENSP
146318730 LDH_STSU
146417687 UNK_PIGU
146417765 UNK_PIGU1
147669073 MDH_DESP
147677082 MDH_PETH
147677702 MDH_PETH1
147899037 MDHmXELA
147906570 LDH_XELA
148223868 MDH_XELA
148224415 LDH_XELA1
148227690 LDH_XELA2
148237590 MDHmXELA1
148252000 MDH_BRSP
148262044 MDH_ACCR
148264247 MDH_GEUR
148285005 MDH_ORTS
148377752 LDH_MYAG
148544137 MDH_LARE
148545934 MDH_PSPU
148554221 MDH_SPWI
148653670 MDH_PSSP
148654434 MDH_ROSP3
148705206 UNK_MUMU
149176720 LDH_PLMA
149181146 MDH_BASP1
149181323 LDH_BASP
149184354 MDH_ERSP
149194469 MDH_CAME
149197839 MDH_LEAR
149201199 MDH_ROSP4
149236698 MDHmLOEL
149247042 MDHmLOEL1
149278875 MDH_PESP
149369782 MDH_UNEU
149719507 LDH_EQCA
149727540 MDHcEQCA
149907742 MDH_MOSP
149913129 MDH_ROSP5
149921639 MDH_PLPA
149926167 MDH_LISP
150007360 MDH_PADI
150015900 LDH_CLBE
150017641 LDH_CLBE1
150018884 LDH_CLBE2
150019711 LDH_CLBE3
150024626 MDH_FLPS
150400285 MDH_MEVA
150401041 MDH_MEAE
150951593 MDHmPIST
15219721 MDHcARTH
15241923 MDHcARTH1
152975278 LDH_BACE
152976973 MDH_BACE
152977188 LDH_BACE1
152977270 LDH_BACE2
152979272 MDH_ACSU
152980043 MDH_JASP
152990582 MDH_NISP
152992167 MDH_SUSP
152992168 MDH_SUSP1
153004452 MDH_ANSP
153005046 MDH_ANSP1
153008265 MDH_OCAN
153806081 UNK_BACA
153814324 UNK_RUTO
153951258 MDH_CAJE
153954006 UNK_CLKL
154149291 MDH_CAHO
154150035 MDH_CAME1
154150652 MDH_CAME2
154175328 MDH_CACU
154244111 MDH_XAAU
154244215 MDH_XAAU1
154245617 MDH_XAAU2
154249854 LDH_FENO
154251903 MDH_PALA
154276902 MDH_AJCA
154300849 UNK_BOFU
154335924 MDH_LEBR
154336105 MDH_LEBR1
154336107 MDH_LEBR2
154340753 MDHcLEBR
154412413 MDH_TRVA4
154416576 MDH_TRVA5
154484590 UNK_EUVE
154488909 UNK_BIAD
154503504 UNK_RUGN
154507745 UNK_ACOD
154509062 UNK_ACOD1
154684798 LDH_BAAM
154687044 MDH_BAAM
155675710 MDH_LELA
155675712 MDH_LEAM
15602415 MDH_PAMU
15604243 MDH_RIPR
156048488 UNK_SCSC
15606767 MDH_AQAE
15606841 MDH_AQAE1
156087280 LDH_BABO
156101009 MDH_PLVI
15615720 MDH_BAHA
15616499 LDH_BAHA
15620521 MDHcHYAC
15620523 LDH_HYAC
156384325 UNK_NEVE
156555257 UNK_NAVI
156555286 MDHcNAVI
156618419 LDH_BOGR
15668667 MDH_MEJA
15672358 LDH_LALA3
15673110 LDH_LALA4
156740305 MDH_ROCA
15678216 MDH_METH
156839784 UNK_VAPO
156933986 UNK_CRSA
156935752 MDH_CRSA
156938050 MDH_IGHO
156973116 MDH_VIHA
157116681 MDH_AEAE
157131170 LDH_AEAE
157148808 MDH_CIKO
157150118 DHL_STGO
157151525 LDH_STGO
157165072 MDH_CACO
157345689 UNK_VIVI
157349358 UNK_VIVI1
157364102 LDH_THLE
157368716 MDH_SEPR
157374091 MDH_SHSE
157676891 UNK_UNRU
157737558 MDH_ARBU
157750954 UNK_CABR
157764034 UNK_CABR1
157781196 LDH_BASU
157803877 MDH_RICA
157825645 MDH_RIAK
157828393 MDH_RIRI
157868190 MDH_LEMA
157872046 MDHcLEMA
157875425 MDH_LEMA1
157875427 MDH_LEMA2
157875429 MDH_LEMA3
15791159 MDH_HASP
157960678 MDH_SHPE
157964453 MDH_RIMA
15805354 MDH_DERA
15827536 MDH_MYLE
158288305 UNK_ANGA
15829230 LDH_MYPU
158301478 UNK_ANGA1
158317712 MDH_FRSP
158335293 MDH_ACMA
158338134 LDH_ACMA
15835270 MDH_CHMU
158425640 MDH_AZCA
158425810 MDH_AZCA1
158522385 MDH_DEOL
15893559 LDH_CLAC
159026133 UNK_MIAE
159039701 MDH_SAAR
159042236 MDH_CAMA
159113785 MDH_GILA
159185305 MDH_AGTU
159473529 MDH_CHRE
15966809 MDH_SIME
159900719 MDH_HEAU
159904635 MDH_MEMA2
16079964 MDH_BASU
16081997 MDH_THAC
160871967 MDH_RIGR
160879266 LDH_CLPH
160879381 LDH_CLPH1
160883161 UNK_BAOV
160888007 UNK_BAUN
160890687 UNK_BAUN1
160897870 MDH_DEAC
160903322 LDH_PEMO
160915704 UNK_EUDO
16127885 MDH_CACR
161507397 LDH_LAHE
161527846 MDH_NIMA
161528184 MDH_NIMA1
161611326 MDH_BDBA
162447882 LDH_ACLA
162449320 MDH_SOCE
162453521 LDH_SOCE
16331672 MDH_SYSP
163734159 MDH_ROLI
163738930 MDH_PHGA
163744268 MDH_OCIN
163749220 MDH_SHBE
163755885 MDH_KOAL
163759686 LDH_HOPH
163761409 MDH_HOPH
163762636 UNK_BASE
163763555 MDH_BASE
163782700 UNK_HYSP
163791048 LDH_CASP
163792304 MDH_ALPR1
163799348 MDH_MEVO
163802654 MDH_VISP
163812662 MDH_DESP1
163847238 LDH_CHAU
163856128 MDH_BOPE
163869365 MDH_BATR
163942718 LDH_BAWE
163963027 MDH_LESP
164448683 LDH_BOTA
164518958 LDH_SUSC
164541 MDH_SUSC
164655785 UNK_MAGL
164688350 UNK_CLBA
166030509 UNK_DOFO
166363275 LDH_MIAE
166363695 MDH_MIAE
167031712 MDH_PSPU1
167038381 LDH_THPS
167042204 MDH_UNMA
167044128 MDH_UNMA1
167465679 MDH_PALA1
167519943 UNK_MOBR
167523124 UNK_MOBR1
167622843 MDH_SHHA
167629557 MDH_HEMO
167630797 LDH_HEMO
167648959 MDH_CASP
167650992 LDH_THET
167746438 UNK_ANCA
167748988 UNK_ANCA1
167754145 UNK_ALPU
167761825 UNK_BAST
167765305 UNK_BAST1
167765757 UNK_CLSP
167767418 UNK_CLSP1
167770977 UNK_ANCO
167771657 UNK_ANCO1
167772911 UNK_ANCO2
167840402 MDH_BUTH
167856004 MDH_HAPA
16800118 UNK_LIIN
168006237 UNK_PHPA
16800637 UNK_LIIN1
168008982 UNK_PHPA1
168017652 UNK_PHPA2
168023107 UNK_PHPA3
168026477 UNK_PHPA4
168029479 UNK_PHPA5
168035322 UNK_PHPA6
168047359 UNK_PHPA7
168052523 UNK_PHPA8
168052680 UNK_PHPA9
168186513 LDH_CLBO
168701574 MDH_GEOB
169351526 UNK_CLSP2
169605883 UNK_PHNO
169614690 UNK_PHNO1
169766066 UNK_ASOR
169827656 MDH_LYSP1
169829558 MDH_LYSP2
169831282 MDH_CADE
169831675 LDH_CADE
169854974 UNK_COCI
169865690 UNK_COCI1
170018003 MDH_LECI
170044455 MDHmCUQU
170063026 LDH_CUQU
170078694 MDH_SYSP1
170096999 MDH_LABI
170106503 MDH_LABI1
170288748 LDH_THSP
170691021 MDH_BUGR
170717795 MDH_HASO
170725364 MDH_SHWO
170740402 MDH_MESP1
170747352 MDH_MERA
170760284 LDH_CLBO1
171059389 MDH_LECH
171185960 MDH_THNE
171316926 MDH_BUAM
171463741 MDH_PONE1
171688174 UNK_POAN
171695640 UNK_POAN1
171742501 UNK_BIDE
171779481 UNK_STIN
171779879 UNK_STIN1
171911863 MDH_VESP
172036765 MDH_CYSP1
172041056 MDH_COUR
172055272 LDH_CYSP
172056907 LDH_EXSI
172058216 MDH_EXSI
172063661 MDH_BUAM1
17367419 LDHC_PIG
17367527 MDH_SULTO
17367583 LDH_BACCL
17367586 LDH_PEDAC
17367610 MDH_SULSO
17368319 LDHA_SCEWO
17368322 LDHB_SCEWO
17368592 LDHB_PELSJ
17368598 LDHB_CAICA
17368601 LDHA_CAICA
17369400 LDHB_TRASC
17369402 LDHA_TRASC
17369411 LDHB_COLLI
17369413 LDHB_ALLMI
17369416 LDHA_ALLMI
17369826 LDHA_CYPCA
17369829 LDHA_PYTRG
17433106 LDHA_SPHAG
17433108 LDHA_SPHLU
17433114 LDHA_HARAN
17433119 LDHA_ELEMC
17433120 LDHA_PARMG
17433144 LDHA_RHIDE
17433148 LDHB_SCEUN
17433149 LDHA_SCEUN
17433151 LDHB_ANGRO
17467322 LDH_COLI
17535107 LDH_CAEL
17561064 UNK_CAEL
182412335 MDH_OPTE
182413118 MDH_OPTE1
182417189 LDH_CLBU
182417424 LDH_CLBU1
182419111 LDH_CLBU2
182419706 LDH_CLBU3
182680502 MDH_BEIN
18309085 LDH_CLPE
18313295 MDH_PYAE
183220541 MDH_LEBI
183600348 UNK_PRST
183601886 LDH_BIAN
184154708 DHL_LAFE
1841739 LDH_LALA5
184200147 LDH_KORH
184200447 MDH_KORH
186473177 MDH_BUPH
186682370 MDH_NOPU
186684062 MDH_NOPU1
186908742 MDHcCTID
187111146 MDHmACPI
187235712 MDH_ZEMA
187477678 MDH_BOAV
187735927 MDH_AKMU
187779833 UNK_CLSP3
187917965 LDH_BOHE
187921489 MDH_BUPH1
187929232 MDH_RAPI
187934099 LDH_CLBO2
187934898 LDH_CLBO3
188532455 MDH_ERTA
188580841 MDH_MEPO
188588359 LDH_CLBO4
188996564 MDH_SUSP2
189027057 LDH_ORAN
189184233 MDH_ORTS1
189190548 MDH_PYTR
189198251 MDHmPYTR
189208183 LDH_PYTR
189219384 MDH_MEIN
189347205 MDH_CHLI
189424684 MDH_GELO
189462948 UNK_BACO
189499794 MDH_CHPH1
189537196 LDH_DARE
190571254 MDH_WOEN
19115938 LDH_SCPO
191637510 LDH_LACA
192359373 MDH_CEJA
192810509 MDH_GESP
192810977 LDH_GESP
193213817 MDH_CHTH
193216079 LDH_CHTH
193216512 LDH_MYAR
193664537 UNK_ACPI
194017397 MDH_BAPU
194017619 LDH_BAPU
194218903 MDHmEQCA
194290226 MDH_CUTA
194334408 MDH_PRAE
194336136 MDH_PEPH
194364568 MDH_STMA
194373719 UNK_HOSA
194382176 UNK_HOSA1
194466682 LDH_LARE
194466859 MDH_LARE1
194467582 MDH_LARE2
194467999 LDH_LARE1
194752187 UNK_DRAN
194761802 UNK_DRAN1
194764561 UNK_DRAN2
194859884 UNK_DRER
195015198 UNK_DRGR
195027339 UNK_DRGR1
195036830 UNK_DRGR2
195050730 UNK_DRGR3
195110579 UNK_DRMO
195119145 UNK_DRMO1
195123781 UNK_DRMO2
195126981 UNK_DRMO3
195132183 UNK_DRMO4
195146792 UNK_DRPE
195377068 UNK_DRVI
195387407 UNK_DRVI1
195388180 UNK_DRVI2
195392515 UNK_DRVI3
195393302 UNK_DRVI4
195428026 UNK_DRWI
195432068 UNK_DRWI1
195450014 UNK_DRWI2
195473649 UNK_DRYA
195484932 UNK_DRYA1
19553579 MDH_COGL
19554098 LDH_COGL
195569955 UNK_DRSI
195583107 UNK_DRSI1
195628708 MDH_ZEMA1
195952980 MDH_HYSP
196019168 UNK_TRAD
196231885 MDH_CHFL
196254252 LDH_CLTH
196258608 MDH_CYSP2
196258753 LDH_CYSP1
197103618 MDH_PHZU
197119272 MDH_GEBE
197122639 MDH_ANSP2
197129308 MDHmTAGU
197287212 MDH_PRMI
197301960 UNK_RULA
197303899 UNK_RULA1
198276321 UNK_BAPL
198426732 MDHcCIIN
198465110 UNK_DRPS2
199597840 MDH_LARH
20089703 MDH_MEAC
20094505 MDH_MEKA
203287555 LDH_BORE
205355910 LDH_CAJE
205374544 MDH_BACO
205375503 LDH_BACO
206578175 LDH_KLPN
206602317 MDH_LESP1
206889307 MDH_THYE
207341464 UNK_SACE
209154700 MDH_SASA
209489454 UNK_CASP
209516210 LDH_BUSP
209526483 MDH_ARMA
209573121 MDH_CHLVI
209693962 MDH_ALSA
209734060 MDHmSASA
209881253 MDH_CRMU
209881255 MDH_CRMU1
209966761 LDH_RHCE
209967316 MDH_RHCE
210075935 UNK_YALI
210632764 UNK_COST
21223204 MDH_STCO
21228068 MDH_MEMA3
21230397 MDH_XACA
212537107 MDH_PEMA
212546205 MDH_PEMA1
212550662 MDH_CAAZ
212636825 MDH_SHPI
212638355 MDH_ANFL
212638732 LDH_ANFL
212690718 UNK_BADO
212691813 UNK_BADO1
212696441 UNK_ANHY
212709989 UNK_PRAL
212715163 UNK_BICA
21284250 LDH_STAU1
213097 LDH_ANPL
213510970 LDH_SASA
213512098 MDHmSASA1
213514494 MDHmSASA2
213514660 LDH_SASA1
213691734 LDH_BILO
213691972 LDH_BILO1
213960832 LDH_PRAC
213962529 MDH_CASP1
213965412 LDH_COAM
213966168 MDH_COAM
21426924 LDH_CLTH1
215260564 MDHcLOPE
215260566 MDHcLOAU
215260568 MDHcLOGI
215260570 MDHcLOSC
215260572 MDHcLOSC1
21593565 MDHcARTH2
216263741 LDH_BOAF
21674327 MDH_CHTE
217073248 UNK_METR
217077544 LDH_THAF
217964319 LDH_LIMO
217967093 LDH_DITU
217974778 MDH_SHBA
217978642 MDH_MESI
218128506 UNK_BAEG
218132051 UNK_BAEG1
218184744 UNK_ORSA4
218245398 MDH_CYSP3
218263133 UNK_PAJO
218280858 UNK_EUBI
218282076 UNK_EUBI1
218288807 MDH_ALAC
218295156 MDH_THAQ
218439139 MDH_CYSP4
218440698 LDH_CYSP2
218550519 MDH_ESFE
218778673 MDH_DEAL
219422876 UNK_BRFL
219436731 UNK_BRFL1
21955922 MDH_SASP
219683277 LDH_BIAN1
219685317 LDH_BOGA
219849172 MDH_CHAG
219849273 LDH_CHAG
219852339 MDH_CAME3
219853151 LDH_CAME
219871179 MDH_HAPA1
220921131 MDH_MENO
220927596 LDH_CLCE
220929884 LDH_CLCE1
220932450 LDH_HAOR
220935088 LDH_THSP1
220936131 MDH_THSP
221057966 MDH_PLKN
221058893 LDH_PLKN
221065944 MDH_COTE
221122520 MDH_HYMA
221124366 UNK_HYMA
221134682 MDH_GLSP
221195105 LDH_ATRI
221312444 LDH_BASU1
221632919 MDH_THRO
222053532 LDH_GESP1
222055753 MDH_GESP1
222080073 LDH_EQCA1
222087462 MDH_AGRA
222099776 LDH_THNE
222111455 MDH_ACEB
222150023 MDH_AGVI
222150042 MDH_AGVI1
222150413 LDH_MACA
222150505 LDH_MACA1
222151607 MDH_MACA
222153031 LDH_STUB
222481053 MDH_HALA
222524257 MDH_CHSP
222529897 LDH_ANTH
222823822 MDH_CALA
223039917 MDH_CARE
223042502 LDH_STCA
223042930 MDH_STCA
223115 LDH_UNKN1
223467601 UNK_BIBR
223468070 UNK_BIBR1
223646862 MDH_SASA1
223647318 MDH_SASA2
223648586 LDH_SASA2
223935226 MDH_BAEL
223939829 MDH_BAEL1
223986782 UNK_HOFI
223987967 UNK_PRRE
224025787 UNK_BACO1
224046969 MDH_TAGU
224050848 LDH_TAGU
224061310 UNK_POTR
224063661 UNK_POTR1
224063665 UNK_POTR2
224076185 MDHmTAGU1
224095980 LDH_TAGU1
224102193 UNK_POTR3
224112569 UNK_POTR4
224282625 LDH_BIBI
224284403 UNK_PISI
224373255 MDH_NAPR
224418317 MDH_HECA
224436502 MDH_HECI
224475830 MDH_STCA1
224475835 LDH_STCA1
224476852 LDH_STCA2
224486281 LDH_DAMA
224486429 LDH_DAPU
224486437 LDH_DAPU1
224486439 LDH_DAPU2
224531668 LDH_BOVA
224534940 LDH_BOSP
224536272 UNK_BACE
224537900 UNK_BACE1
224541859 UNK_CAMI
224543832 UNK_CAMI1
224816276 MDH_THSP1
224819145 MDH_NAMA
224824515 MDH_LUNI
225010582 MDH_FLBA1
225011912 MDH_FLBA2
225018906 UNK_CLME
225019485 UNK_CLME1
225022316 UNK_COMA
225023986 UNK_EICO
225025898 UNK_EUHA
225027820 UNK_EUHA1
225027977 UNK_EUHA2
225164168 MDH_OPBA
225164986 MDH_OPBA1
225177608 UNK_CLSP4
225198771 LDH_DETH
225320675 MDH_DIJA
225351436 UNK_BIPS
225352391 UNK_BIPS1
225377126 UNK_ROIN
225377206 UNK_ROIN1
225387983 UNK_CLAS
225438145 UNK_VIVI2
225453490 UNK_VIVI3
225551940 LDH_BOSP1
225620661 LDH_BRHY
225631314 MDH_WOEN1
225684901 MDH_PABR
225707268 MDH_OSMO
225708356 MDHmOSMO
225708458 MDH_OSMO1
225713298 MDHmLESA
225718084 MDH_CACL
2257584 LDH_DERA
225848456 MDH_SUAZ
225850682 MDH_PEMA2
225870525 LDH_STEQ
225871786 MDH_ACCA
226227076 MDH_GEAU
226280164 MDH_PABR1
226283156 MDH_PABR2
226286877 MDH_PABR3
226307705 LDH_RHER
226310978 MDH_BRBR
226315198 MDH_BRBR1
226322718 UNK_COCO
226357043 MDH_DEDE
226357272 LDH_DEDE
226372118 MDH_RACA
226456640 UNK_MIPU
226459199 UNK_MIPU1
226471614 LDH_SCJA
226497656 UNK_ZEMA
226498728 UNK_ZEMA1
226502058 UNK_ZEMA2
226503019 MDH_ZEMA2
226941340 MDH_LAHO
226951975 MDH_ACSP
227335158 UNK_CIYO
227363580 MDH_LARE3
227368379 MDH_CHGL
227372861 MDH_VEPA
227377802 MDH_KRFL
227401602 MDH_GOBR
227403455 MDH_GOBR1
227407779 MDH_GEOB1
227424607 MDH_DEAC1
227429228 MDH_XYCE
227486130 LDH_ANLA
227486261 LDH_ANLA1
227488332 MDH_COGL1
227489523 LDH_COPS
227490910 MDH_COPS
227492369 MDH_MOCU
227494741 MDH_ACCO
227495179 LDH_ACCO
227495845 LDH_ACUR
227498142 MDH_ACUR
227498832 UNK_ACSP
227499408 LDH_ANTE
227499871 LDH_ANTE1
227501867 LDH_COAC
227503053 MDH_COAC
227505694 LDH_COST
227507421 LDH_GAVA
227507608 LDH_GAVA1
227508996 DHL_LABR
227511148 MDH_LABU
227514390 LDH_LAFE
227515080 LDH_LAFE1
227520310 LDH_LAGA
227521092 LDH_LAGA1
227524897 DHL_LAHI
227525555 DHL_LAJE
227526151 LDH_LAJE
227527973 DHL_LARU
227528000 LDH_LARU
227529144 LDH_LAVA
227529896 LDH_LAVA1
227530289 MDH_LAVA
227530446 LDH_LAVA2
227533042 LDH_LAPA
227540947 LDH_COGL1
227541624 LDH_COGL2
227543684 MDH_LARE4
227543905 LDH_LARE2
227544009 MDH_LARE5
227544042 LDH_LARE3
227544265 LDH_LARE4
227544751 MDH_LARE6
227544934 LDH_LARE5
227548402 LDH_COLI1
227548726 MDH_COLI
227823645 MDH_RHSP
227831690 MDH_SUIS
227833702 MDH_COAU
227834225 LDH_COAU
227873340 LDH_ORSI
227876074 MDH_MOMU
227876163 LDH_MOMU
227877082 LDH_LACR
227878365 LDH_LACR1
227880851 MDH_HABO
227891596 LDH_LASA
227893429 LDH_LAUL
227894499 LDH_LAUL1
227982067 MDH_THCU
227990465 MDH_MESI1
227993752 MDH_MERU
228470808 MDH_POUE
228472027 MDH_CAGI
228475513 LDH_STHO
228477562 LDH_STSA1
228911549 LDH_BATH
228946746 LDH_BATH1
228997060 LDH_BAMY
228999373 MDH_BAMY
228999649 LDH_BAMY1
229007327 LDH_BAMY2
229017263 LDH_BACE3
229020234 LDH_BACE4
229032637 LDH_BACE5
229084919 LDH_BACE6
229087149 MDH_BACE1
229087402 LDH_BACE7
229136541 LDH_BACE8
229163873 LDH_BACE9
229169616 LDH_BACE10
229169719 LDH_BACE11
229175300 MDH_BACE2
229207172 MDH_NODA
229243530 MDH_CEFL
229243617 MDH_CEFL1
229491992 MDH_RHER
229495889 MDH_POEN
229530959 MDH_SUDE
229532474 MDH_SUDE1
229533125 MDH_RHMA
229533899 MDH_RHMA1
229539565 MDH_PLLI
229541692 LDH_BACO1
229543559 MDH_BACO1
229544134 MDH_BACO2
229556158 LDH_LIGR
229556731 LDH_LIGR1
229557433 LDH_LIGR2
229620 LDH_UNKN2
229815578 UNK_COIN
229817566 UNK_BIAN
229817996 UNK_BIAN1
229820920 LDH_BECA
229824547 UNK_CAMO
229824899 UNK_ABDE
229829288 UNK_SHSA
229855440 MDH_STRO
229860426 LDH_STMO
229863218 MDH_STNA
229869478 MDH_SPLI
229875008 MDH_SPTH
229884437 LDH_SETE
229916285 LDH_EXSP
229916395 MDH_EXSP
23099621 MDH_OCIH
23100734 LDH_OCIH
23335467 MDH_BILO
237653217 MDH_THSP2
237730151 MDH_CISP
237735247 LDH_MOBA
237751968 MDH_HEWI
237784746 LDH_COKR
237785947 MDH_COKR
237786260 LDH_COKR1
237808506 MDH_TOAU
237809289 MDH_TOAU1
237837615 LDH_TOGO
238011276 UNK_ZEMA3
238023056 UNK_KIOR
238060987 MDH_MISP
238493966 MDH_ASFL
238756424 MDH_YERU
238761748 MDH_YEKR
238783534 MDH_YEBE
238787575 MDH_YEFR
238793001 MDH_YEIN
238797571 MDH_YEMO
238800093 LDH_LACA1
238800099 LDH_LANI
238841611 MDH_MICA
238842780 MDH_MICA1
238850738 UNK_CLLU
238850762 UNK_CLLU1
238852654 LDH_LAGA2
238854684 LDH_LAJE1
238894667 MDH_KLPN
238897683 MDH_CAHA
238918405 MDH_EDIC
238921793 LDH_EUEL
238924683 LDH_EURE
238926379 LDH_SEFL
238926752 MDH_SEFL
239594135 MDH_AJDE
239610415 MDH_AJDE1
239617303 LDH_KOOL
239625551 LDH_CLBA
239636161 LDH_STWA
239636693 MDH_STWA
239781634 LDH_LADE1
239814439 MDH_VAPA
239826042 LDH_GESP2
239828012 MDH_GESP2
239833054 MDH_OCIN1
239864130 MDH_PEMA3
239864966 MDH_PEMA4
239879908 MDH_PEMA5
239886853 MDH_PEMA6
239886854 MDH_PEMA7
239888207 MDH_PEMA8
239888340 MDH_PEMA9
239890498 MDH_PEMA10
239890499 MDH_PEMA11
239890500 MDH_PEMA12
239890511 MDH_PEMA13
239891514 MDH_PEMA14
239896068 MDH_PEMA15
239896072 MDH_PEMA16
239896074 MDH_PEMA17
239896649 MDH_PEMA18
239897056 MDH_PEMA19
239918615 LDH_MILU
239929374 MDH_STGH
239943722 MDH_STRO1
239979907 MDH_STAL
239993152 MDH_ALMA
240047723 LDH_MYCO
240143416 LDH_ROIN
240145655 LDH_ROIN1
240172998 MDH_MYKA
240276034 MDH_AJCA1
240277041 MDH_AJCA2
240851389 MDH_BAGR
240947956 MDH_ACMI
241068549 MDH_IXSC
241243545 MDH_IXSC1
241556238 MDH_IXSC2
241663423 MDH_RAPI1
241668404 MDH_FRPH
241760463 LDH_NEFL
241760498 MDH_NEFL
241765613 MDH_ACDE
241775144 MDH_ASEX
241889033 LDH_GEHA
241892922 MDH_SPSP
241895367 LDH_WEPA
241901081 MDH_FISU
241906228 MDH_MEIN1
241957886 MDHmCADU
242023893 LDH_PEHU
242039369 UNK_SOBI
242053811 UNK_SOBI1
242073934 UNK_SOBI2
242091445 UNK_SOBI3
242240768 MDH_DIDA
242242051 LDH_STEP
242259072 LDH_CLCE2
242261430 LDH_CLCE3
242309239 MDH_HEPU
242372249 LDH_STEP1
242372921 LDH_STEP2
242399608 MDH_THSI
242810201 MDH_TAST
242824051 MDH_TAST1
24372359 MDH_SHON
24379547 LDH_STMU
24527967 MDH_CHVU
24528075 MDHcMASQ
24528077 MDHcGASU
24583394 UNK_DRME
24638017 MDHM_FRAAN
24647881 UNK_DRME1
2497625 LDH_TOXGO
2497856 MDH_BACIS
25028841 MDH_COEF
251773406 MDH_LEFE
251779014 LDH_CLBO5
251782322 LDH_STDY
251791053 MDH_DIZE
251792836 MDH_AGAP
251798447 MDH_PASP
251799318 LDH_PASP
251828371 MDH_GAFE
252119929 MDH_PRME
252124568 LDH_COMA
252125617 MDH_COMA
253575665 LDH_PASP1
253577802 MDH_RUSP
253582680 LDH_FUVA
253682768 LDH_CLBO6
253686954 MDH_PECA
253699954 MDH_GESP3
253991521 MDH_PHAS
254227861 LDH_VISP
254262174 LDH_ENTU
254283198 MDH_GAPR
254294607 MDH_HIBA
254302985 MDH_FUNU
254362322 MDH_MAHA
254393481 MDH_STCL
254403296 MDH_STSV
254412427 MDH_MICH
254420401 MDH_BRSP1
254427077 MDH_ALSP1
254440402 MDH_OCAN1
254443683 MDH_VEBA
254444481 MDH_VEBA1
254447928 MDH_GAPR1
254451759 MDH_OCAN2
254455741 MDH_CAPE
254457904 MDH_CABA
254458038 MDH_CABA1
254460766 MDH_RHBA1
254466907 MDH_RHBA2
254470866 LDH_PSSP
254471103 MDH_PSSP1
254476455 MDH_RUSP1
254480713 MDH_MAGA2
254488371 MDH_ROSP6
254495271 MDH_POSP
254497841 MDH_LEDR
254500669 MDH_LAAL
254507417 MDH_VIPA
254507992 LDH_VIPA
254511019 MDH_RHBA3
254514172 MDH_GAPR2
254518308 LDH_CLSP
254520853 LDH_CLSP1
254521345 MDH_STSP
254568036 MDHmPIPA
254577499 UNK_ZYRO
254582507 UNK_ZYRO1
254781048 MDH_CALI
254784586 LDH_TETU
254785821 MDH_TETU
254797273 MDH_NERI
254823054 MDH_MYIN
254829707 UNK_LIMO
254830174 UNK_LIMO1
254872778 LDH_LIMO1
254873301 MDH_LIMO
254873781 LDH_LIMO2
254939467 LDH_ROLE
254939469 LDH_ROLE1
254939471 LDH_TUTR
254939475 LDH_MUPU
255011805 MDH_BAFR
255022883 LDH_LIMO3
255028167 LDH_LIMO4
255038204 MDH_DYFE
255050878 MDH_MEVU
255059146 MDH_GESP4
255065205 MDH_NESI
255066316 LDH_NESI
255073915 MDH_MISP1
255074213 MDHcMISP
255081204 MDH_MISP2
255101301 LDH_CLDI
255102662 LDH_CLDI1
255254737 LDH_THIT
255256201 LDH_THTH
255258667 MDH_SILI
255264435 MDH_THSP3
255281012 LDH_BRFO
255319759 MDH_ACRA
255322268 MDH_CASH
255324106 LDH_COTU
255325489 MDH_COTU
255327485 LDH_ROMU
255329836 MDH_GESP5
255332339 LDH_GESP3
255335761 MDH_HYDE
255524140 MDH_CLCA
255527559 MDH_CLCA1
255530776 MDH_PEHE
255536220 MDH_FLBA3
255541140 MDH_RICO
255582419 MDH_RICO1
255585546 MDH_RICO2
255656152 LDH_CLDI2
255659415 MDH_MIMU
255690517 MDH_BAFI
255693112 MDH_BAFI1
255711997 UNK_LATH
255712922 UNK_LATH1
255715223 UNK_LATH2
255719191 UNK_LATH3
255719193 UNK_LATH4
255721021 MDHmCATR
255722609 MDHmCATR1
255926660 LDH_SERU
255931575 UNK_PECH
255943905 UNK_PECH1
255956855 UNK_PECH2
255985846 MDH_RHSP1
256076895 LDH_SCMA
256077952 MDH_SCMA
256077954 LDH_SCMA1
256092918 MDH_SCMA1
256372640 MDH_ACFE
256380479 MDH_ACMI1
256383857 LDH_MYMY
256397073 MDH_CAAC
256420700 MDH_CHPI
256545313 LDH_ANVA
256545339 LDH_ANVA1
256669399 MDH_STSP1
256677015 MDH_STSP2
256722167 UNK_NEHA
256725630 UNK_NEHA1
256726211 UNK_NEHA2
256753779 LDH_CLPA
256757117 LDH_CLPA1
256757694 MDH_THIN
256778518 MDH_STHY
256804120 MDH_STVI
256810671 MDH_MEFE
256814243 MDH_STGR
256820516 MDH_CAOC
256823634 MDH_KAKO
256831928 MDH_JODE
256832285 LDH_JODE
256840205 MDH_PASP1
256843601 LDH_LACR2
256847106 LDH_LACO
256847865 MDH_LACO
257051550 LDH_HAUT
257056008 MDH_SAVI
257066557 LDH_ANPR
257066721 LDH_ANPR1
257077179 MDH_FEAC
257092911 MDH_CAAC1
257093957 MDH_CAAC2
257215945 MDH_SCJA
257386868 MDH_HAMU
257455512 MDH_ENAE
257459629 MDH_CAGR
257470655 LDH_FUUL
257790893 MDH_EGLE
257791997 LDH_EGLE
257868296 LDH_ENCA
257868913 LDH_ENGA
257871228 LDH_ENGA1
257871348 LDH_ENGA2
257874875 LDH_ENCA1
258507601 LDH_LARH
258510528 LDH_ALAC
258512309 MDH_ALAC1
258543751 MDH_CAHO1
258544501 LDH_CAHO
258559987 MDH_COGE
258561358 LDH_COGE
258569677 MDH_UNRE
258596201 MDH_DEAL1
258627042 MDH_VIMI
258631711 MDH_DIDA1
258639411 MDH_PASP2
258646858 LDH_DIIN
258648754 MDH_PRTA
258650472 LDH_NAMU
259039855 MDH_KLPN1
259047962 LDH_GRAD
259479998 LDH_ASNI
259480065 MDH_ASNI
259480305 MDH_ASNI1
259500994 LDH_LAIN
259501091 LDH_LAIN1
259501827 DHL_LAAN
259502013 DHL_LAAN1
259502089 DHL_LAAN2
259502208 DHL_LAAN3
259502450 LDH_LAAN
259503159 LDH_LAAN1
259504843 LDH_ERRH
25989637 LDH_EIAC
25989639 LDH_EITE
25989641 LDH_EIMA
259906987 MDH_ERPY
260062009 MDH_ROBI
260101698 LDH_LAHE1
260102334 LDH_LAHE2
260103130 DHL_LAHE
260175165 MDH_BASP2
260204494 MDH_MYTU
260425540 MDH_CISP1
260431529 MDH_SILA
260441815 LDH_ORSP
260443386 LDH_ORSP1
260444100 LDH_ORSP2
260454574 MDH_STFL
260464172 MDH_MEOP
260517242 MDH_SAKE
260519114 MDH_SAKE1
260549784 MDH_ACSP1
260551836 DHL_LAFE1
260552914 DHL_LAFE2
260553596 LDH_LAFE2
260570349 MDH_FEPL
260576573 MDH_RHSP2
260578310 MDH_COJE
260584471 LDH_GREL
260587776 LDH_BLHA
260592790 MDH_PRVE
260596148 MDH_CRTU
260604508 MDH_VICO
260612768 MDH_VIME
260616408 LDH_VIFU
260617685 MDH_VIFU
260631829 MDH_PADA
260636099 MDH_PRSP
26554412 LDH_MYPE
27367811 MDH_VIVU
27375567 MDH_BRJA
27462762 MDH_LUAL
27462764 MDH_LUAL1
27469063 LDH_STEP3
27806559 LDH_BOTA1
27902667 MDH_MEEX
28277619 LDH_DARE1
28279105 LDH_DARE2
28377267 DHL_LAPL
28377890 LDH_LAPL
28378014 DHL_LAPL1
28378926 DHL_LAPL2
28883477 LDH_SYCO
28883479 LDH_SYCO1
28897099 MDH_VIPA1
28900002 LDH_VIPA1
2895200 LDH_STPL
29242787 MDHcACBR
29347920 MDH_BATH
29349319 MDH_BATH1
29374896 LDH_ENFA
29375242 LDH_ENFA1
294198 MDH_PHPR
29502094 MDH_TAEM
2961256 MDH_TRCR
29654544 MDH_COBU
29826879 LDH_STAV
29829979 MDH_STAV
29840491 MDH_CHCA
30248777 MDH_NIEU1
3043367 LDH_LACPE
31044498 LDH_SCJA1
31335189 LDH_CHCA
31335193 LDH_CHPU
31335197 LDH_CHXA
31544277 UNK_MYGA
32035209 MDH_ACPL
32267070 MDH_HEHE
32471115 MDH_RHBA4
32472038 LDH_RHBA
32474952 MDH_RHBA5
33151504 MDH_HADU
33242398 MDH_CHPN
33439518 MDHmBRBE
33593357 MDH_BOPE1
34496517 MDH_CHVI
34541552 MDH_POGI
34555780 LDH_IGIG
34555782 LDH_IGIG1
34557447 MDH_WOSU
34580561 MDH_RISI
34762398 LDH_FUNU
37362407 LDH_RHOR1
37522111 MDH_GLVI
37522893 LDH_GLVI
37528366 MDH_PHLU
37590235 MDH_RANO
37678651 MDH_VIVU1
38233041 LDH_CODI
38234358 MDH_CODI
38234791 LDH_CODI1
38257863 LDH_LACRE
38373926 LDH_LASP
39545694 LDH_APFE
39545696 LDH_APFE1
39545698 LDH_CHSI
39545700 LDH_CAIN
39545702 LDH_CAIN1
39545704 LDH_CHSI1
39545706 LDH_MATE
39545708 LDH_MATE1
39933269 MDH_RHPA1
39939491 MDH_PIPI
39953501 UNK_MAGR
39960255 UNK_MAGR1
39969687 UNK_MAGR2
39996566 MDH_GESU
4029338 MDH_PISP
41053921 MDH_DARE
41053939 MDH_DARE1
4138534 LDH_STPN
41408639 MDH_MYAV
4193365 LDH_TRVA3
4210819 MDH_ORLA
42518361 LDH_LAJO
42519273 LDH_LAJO1
42519617 DHL_LAJO
42520925 MDH_WOEN2
42521311 MDHcGLMA
42525867 LDH_TRDE
42573724 MDHoARTH
42784078 LDH_BACE12
42784181 LDH_BACE13
440061 MDH_SAEN
440063 MDH_SAEN1
440077 MDH_SAEN2
440085 MDH_SAEN3
45188025 UNK_ASGO
45358208 MDH_MEMA4
45360903 LDH_XESI
45361033 LDH_XESI1
45383766 LDH_GAGA
45384208 LDH_GAGA1
45479237 LDH_LASP1
45600887 MDH_LEIN4
4566884 MDH_VICH
45825444 LDH_PLOV
45825446 LDH_PLMA1
45825448 LDH_PLVI
46111159 UNK_GIZE
46111245 UNK_GIZE1
46137857 UNK_GIZE2
46191239 MDH_BILO1
46198476 MDH_THTH
462491 LDHC_FUNHE
462494 LDH_PETMA
46406288 MDH_ECGR
46447406 MDH_CAPR
46579014 LDH_DEVU
46907289 MDH_LIMO1
46907762 LDH_LIMO5
46907898 MDH_LIMO2
47059044 LDH_HOSA
47085883 MDHmDARE
47094544 MDH_LIMO3
47096146 MDH_LIMO4
47096740 MDH_LIMO5
47119068 MDH_PABR4
47217084 UNK_TENI
47224065 UNK_TENI1
47224713 UNK_TENI2
47458876 LDH_MYMO
47523114 MDH_SUSC1
47777 MDH_SATY
48428232 MDH_SALMU
48428268 MDH_XYLFA
48478066 MDH_PITO
48686715 MDHcCLSI
49035977 LDH_THESA
49035978 LDH_CLOTE
49035986 LDH_SELRU
49343245 MDHcTRAE
49474817 MDH_BAQU
49476306 MDH_BAHE
49617505 MDH_TOGO
50086156 MDH_ACSP2
50119633 MDH_PEAT
50293181 UNK_CAGL
50311639 UNK_KLLA
50312405 UNK_KLLA1
50365413 LDH_MEFL
50411825 UNK_DEHA
50412020 UNK_DEHA1
50508039 MDH_MOSP1
50508043 MDH_SHSP1
50508051 MDH_SHSP2
50508057 MDH_MOSP2
50540008 LDH_DARE3
50550873 UNK_YALI1
50841506 LDH_PRAC1
50842374 LDH_PRAC2
50843200 MDH_PRAC
50843401 LDH_PRAC3
51036643 LDH_RANO
51172588 MDH_MOYA
51244513 MDH_DEPS
51316157 MDH_THETE
51316181 MDH_ANASP
51316186 MDH_HALVO
51473569 MDH_RITY
51598350 LDH_BOGA1
51775729 LDH_RHOR2
51775772 LDH_RHOR3
51775778 LDH_RHOR4
51775790 LDH_RHOR5
51775802 LDH_RHOR6
51775804 LDH_RHOR7
51775826 LDH_RHOR8
51775828 LDH_RHOR9
51893681 MDH_SYTH
5199137 LDH_CRGE
52078817 LDH_BALI
52081413 MDH_BALI
52139818 MDHcSOLY
52140534 LDH_BACE14
52140916 MDH_BACE3
52425321 MDH_MASU
52842562 MDH_LEPN
52851186 MDH_PLMA
53715262 MDH_BAFR1
53805062 MDH_MECA
54025632 MDH_NOFA
54295194 MDH_LEPN1
55379330 MDH_HAMA
555488 LDH_FUHE
55669145 LDH_CYCA
55669147 LDH_CYCA1
55742196 MDH_XESI
55822614 DHL_STTH
55823198 LDH_STTH
55981082 LDH_THTH1
56131044 LDH_CLSI
56266256 LDH_COAR
56266258 LDH_GAMO
56266260 LDH_MEME
56266262 LDH_TRMU
56416758 MDH_ANMA
56419010 LDH_GEKA
56421269 MDH_GEKA
56459583 MDH_IDLO
56479267 MDH_ARAR
56695264 MDH_RUPO
56754724 UNK_SCJA
56755459 UNK_SCJA1
56757533 LDH_COREF
56785767 LDH_EPCO
56964478 MDH_BACL
56964636 LDH_BACL
57012891 MDH_MORJA
57012892 MDH_VIBMA
57031674 LDH_CAFA
57090571 LDH_CAFA1
57092971 MDH_CAFA
57095352 LDH_CAFA2
57097207 MDHmCAFA
57103256 LDH_CAFA3
57107729 LDH_CAFA4
57112295 LDH_CAFA5
57163867 MDH_FECA
57167577 MDH_CACO1
57168047 LDH_CACO
57234730 MDH_DEET
57238039 LDH_CAJE1
57242654 MDH_CAUP
57337458 MDH_ORSP
57530355 MDH_GAGA
57866287 MDH_STEP
581305 LDH_LAPL1
58269714 MDH_CRNE
58269764 MDH_CRNE1
58332672 MDHmXESI
58336610 LDH_LAAC
58337213 LDH_LAAC1
58337781 LDH_LAAC2
58385914 UNK_ANGA2
58579088 MDH_EHRU
58580594 MDH_XAOR
58584502 MDH_WOEN3
58613465 MDH_ISGA
59710883 MDH_VIFI
59799792 LDHA_GILMI
59799794 LDHA_NOTAN
59858383 LDH_BOTA2
6016487 LDHA_FUNHE
6016488 LDHC_VULVU
6016489 LDH_STREI
60654391 LDH_SYCO2
60680060 MDH_BAFR2
6070392 LDH_GEST
6166544 LDHA_SQUAC
62181867 MDH_SAEN4
62185314 MDH_CHAB
62290781 MDH_BRAB
62423791 MDH_BRLI
62653460 LDH_RANO1
6322765 MDH_SACE
66362542 MDH_CRPA
66506786 UNK_APME1
66513092 MDHmAPME
66557775 UNK_APME2
66814308 MDH_DIDI
67043759 MDHmLYTE
67043777 MDHcLYTE
67458982 MDH_RIFE
6746613 MDHcNULA
67482981 MDH_ENHI
67537722 UNK_ASNI4
67540658 UNK_ASNI5
67604962 LDH_CRHO
67604985 MDH_CRHO
67920876 MDH_CRWA
67969853 UNK_MAFA1
68065620 MDH_PLBE
68249756 MDH_HAIN
68444962 LDH_RHOR10
68466091 MDHmCAAL
68474530 MDH_CAAL
68535178 LDH_COJE
68535620 MDH_COJE1
69245441 LDH_ENFA2
69249765 LDH_ENFA3
6981146 LDH_RANO2
70606086 MDH_SUAC
70725526 UNK_STHA
70947543 UNK_PLCH
70951959 LDH_PLCH
70984070 MDH_ASFU
70986899 MDH_ASFU1
70996845 LDH_ASFU
71034123 LDH_THPA
71066318 MDH_PSAR
7109725 UNK_TRCR
71276528 MDH_XYFA
71279540 MDH_COPS1
71405868 MDHcTRCR
71411668 MDHcTRCR1
71423452 MDH_TRCR1
71656813 MDH_TRCR2
71664243 MDH_TRCR3
71746908 MDHmTRBR
71749346 MDH_TRBR
71894473 LDH_MYSY
71901110 MDH_XYFA1
71908480 MDH_DEAR
72124124 MDHcSTPU
72160496 MDH_THFU
7305229 LDH_MUMU
73542013 MDH_RAEU
73656337 MDHcMYGA
73656362 MDHcMYCA
73661558 LDH_STSA2
73662310 LDH_STSA3
73663336 MDH_STSA
73667023 MDH_EHCA
73669255 MDH_MEBA
73748293 MDH_DESP2
7387870 MDH_BACTC
7387873 MDH_AQUAR
73945576 LDH_CAFA6
73974470 LDH_CAFA7
73988675 LDH_CAFA8
73999552 LDH_CAFA9
74008008 LDH_CAFA10
74025248 MDHcTRBR
74136501 LDH_MODO3
74136507 LDH_MODO4
74217959 UNK_MUMU1
74224797 UNK_MUMU2
75075934 MDHM_MACFA
75674617 MDH_NIWI
75759898 LDH_BATH2
75760349 LDH_BATH3
75907496 MDH_ANVA
76363559 LDH_MYCH2
76789106 MDH_CHTR
76800901 MDH_NAPH
77166254 MDH_NIOC
77361573 MDH_PSHA
77406482 LDH_STAG
77412167 DHL_STAG
77539746 LDH_PATR
77736203 MDH_BOTA
77918642 MDH_PECA1
77999077 MDH_SOCH
78046590 MDH_XACA1
78063001 MDH_BUSP
78187367 MDH_CHLU
78188832 MDH_CHCH
78192396 MDHcLEME
78214230 UNK_DRME2
78216493 MDHcUNKN
78222572 MDH_GEME
78777246 MDH_SUDE2
79327392 MDH_ARTH
81428058 MDH_LASA
81429218 LDH_LASA1
82539424 LDH_PLYO
82701993 MDH_NIMU
82749948 LDH_STAU2
82998325 UNK_MUMU3
83283965 MDH_SOTU
83313056 MDH_MAMA
83317939 MDH_PLYO
83319961 MDH_MYCA
83590660 MDH_MOTH
83592546 MDH_RHRU
83717185 MDH_BUTH1
83717804 MDH_BUTH2
83748079 MDH_RASO
83815628 MDH_SARU
83816753 LDH_SARU
83858058 MDH_CRAT
8393706 LDH_RANO3
83944825 MDH_OCAL
83950439 MDH_RONU
83953489 MDH_SUSP3
84316195 LDH_ETHA
84489481 MDH_MEST
84498001 MDH_JASP1
84500184 MDH_OCBA
84515876 MDH_LOVE
84684230 MDH_RHBA6
84701538 MDH_PABE
85090420 MDHmNECR
85109459 MDHmNECR1
85113609 UNK_NECR
85374423 MDH_ERLI
85704792 MDH_ROSP7
85709011 MDH_ERSP1
85712491 MDH_IDBA
85713703 MDH_NISP1
86132656 MDH_DODO
86138985 MDH_ROSP8
86141197 MDH_LEBL
86147822 MDH_VISP1
86150307 LDH_CAJE2
86150757 LDH_CAJE3
86151614 MDH_CAJE1
86152691 LDH_CAJE4
86158051 MDH_ANDE
86158648 MDH_ANDE1
86171227 MDH_PLFA
86359472 MDH_RHET
86607282 LDH_SYSP
86609612 LDH_SYSP1
86747407 MDH_RHPA2
87118991 MDH_MASP1
87199204 MDH_NOAR
87308102 MDH_BLMA
87310984 MDH_BLMA1
87312229 LDH_BLMA
88596595 LDH_CAJE5
88602444 MDH_MEHU
88603588 MDH_MEHU1
88607793 MDH_ANPH
88608796 MDH_NESE
88657609 MDH_EHCH
88703491 MDH_COLI1
88714250 MDH_FLBA4
88797838 LDH_RESP
88803548 MDH_POIR
88812729 MDH_NIMO
88859032 MDH_PSTU
89053309 MDH_JASP2
89068130 MDH_OCGR
89075547 MDH_PHSP
89096938 LDH_BASP1
89100383 MDH_BASP3
89256333 LDH_FRTU
89574105 MDHmDIVI
89574107 MDHmSMDO
89574109 MDHmLOAF
89574111 MDHmDANO
89574115 MDHmMUMU
89574117 MDHmRANO
89574121 MDHmMEAU
89574123 MDHmORCU
89574125 MDHmLEEU
89574127 MDHmTABR
89574129 MDHmHOSA
89574133 MDHmTUGL
89574135 MDHmCALU
89574137 MDHmFECA
89574141 MDHmCESI
89574145 MDHmBOTA
89574151 MDHmSUSC
89890610 MDH_FLBA5
89896330 UNK_DEHA2
89898089 MDH_CHFE1
89900592 MDH_RHFE
89901180 MDH_RHFE1
90021304 MDH_SADE
90075478 UNK_MAFA2
90078334 UNK_MAFA3
90407531 MDH_PSSP2
90411956 MDH_PHPR1
90415876 MDH_MAGA3
90421031 MDH_AUMA
90421718 MDH_RHPA3
90426055 MDH_RHPA4
90580811 MDH_VIAN
90962334 LDH_LASA2
90962569 DHL_LASA
91079893 UNK_TRCA
91081135 MDH_TRCA
91085015 MDH_TRCA1
91200102 MDH_CAKU
91205459 MDH_RIBE
91215257 MDH_PSTO
91228842 MDH_VIAL
91762631 MDH_CAPE1
91777239 MDH_BUXE
91789449 MDH_POSP1
91792187 MDH_SHDE
91975015 MDH_RHPA5
92116166 MDH_NIHA
93006868 MDH_PSCR
94265748 MDH_DEPR
94311425 MDH_CUME
94496916 MDH_SPSP1
94958235 LDH_STXY
94968511 MDH_CAKO
94968978 MDH_CAKO1
94986260 MDH_DEGE
9664508 MDH_ESCO
9754602 MDH_ESCO1
9754610 MDH_ESCO2
9858810 UNK_PHSP
9858812 MDH_PHSP1
99078493 MDH_RUSP2
9965340 MDHcTRTE
9965342 MDHcPEHO
9965344 LDH_PEHO
9965350 MDHcMOCO
9965352 MDHcMOAT
9965354 LDH_TEGA
