# Supplementary material for: An atomic-resolution view of neofunctionalization in the evolution of apicomplexan lactate dehydrogenases
Source: eLife. 2014 Jun 25;3:e02304. doi: 10.7554/eLife.02304 (PMC4109310; doi:10.7554/eLife.02304)
Supplement: Supplementary file 1. — Sequences, alignments, and trees. Alignments and tree files for both the original (Figure 3) and the alternative phylogeny. Alignment for Figure 5—figure supplement 1. Ancestral FASTA files and posterior probabilities for each ancestral sequence (parsed in Figure 6—figure supplements 1–6). DOI: http://dx.doi.org/10.7554/eLife.02304.033 [file elife02304s007.zip › Bioinformatics_Files/Original_LDHMDH_Phylogeny.tree]

#NEXUS
begin taxa;
	dimensions ntax=1844;
	taxlabels
	LDH_CRGR[&!color=#-16777216]
	LDH_PATR[&!color=#-16777216]
	LDH_CAFA8[&!color=#-16777216]
	LDH_EQCA1[&!color=#-16777216]
	LDH_TUTR[&!color=#-16777216]
	LDH_MUPU[&!color=#-16777216]
	UNK_HOSA1[&!color=#-16777216]
	LDH_MAMU2[&!color=#-16777216]
	LDH_MAMU4[&!color=#-16777216]
	LDH_MAMU3[&!color=#-16777216]
	UNK_MAFA[&!color=#-16777216]
	LDH_ROLE[&!color=#-16777216]
	LDH_RANO3[&!color=#-16777216]
	LDH_RANO1[&!color=#-16777216]
	UNK_MUMU1[&!color=#-16777216]
	UNK_MUMU[&!color=#-16777216]
	LDH_CAFA3[&!color=#-16777216]
	LDH_CAFA1[&!color=#-16777216]
	LDH_BOTA1[&!color=#-16777216]
	LDHA_PIG[&!color=#-16777216]
	LDH_ORCU[&!color=#-16777216]
	LDH_MUMU[&!color=#-16777216]
	LDH_RANO[&!color=#-16777216]
	LDH_CRGE[&!color=#-16777216]
	UNK_MAFA1[&!color=#-16777216]
	LDH_UNKN[&!color=#-16777216]
	LDH_SYCO2[&!color=#-16777216]
	LDHC_VULVU[&!color=#-16777216]
	LDHC_PIG[&!color=#-16777216]
	LDH_EQCA[&!color=#-16777216]
	LDH_BOTA[&!color=#-16777216]
	LDH_BOGR[&!color=#-16777216]
	LDH_MODO2[&!color=#-16777216]
	LDH_HOSA[&!color=#-16777216]
	LDH_MAMU1[&!color=#-16777216]
	LDH_MODO1[&!color=#-16777216]
	LDH_MODO3[&!color=#-16777216]
	LDH_MODO[&!color=#-16777216]
	LDH_ORAN[&!color=#-16777216]
	LDH_CHSI1[&!color=#-16777216]
	LDH_MATE[&!color=#-16777216]
	LDH_CAIN[&!color=#-16777216]
	LDH_APFE1[&!color=#-16777216]
	LDHA_TRASC[&!color=#-16777216]
	LDHA_SCEWO[&!color=#-16777216]
	LDH_IGIG[&!color=#-16777216]
	LDHA_SCEUN[&!color=#-16777216]
	LDHA_PYTRG[&!color=#-16777216]
	LDH_GAGA1[&!color=#-16777216]
	LDH_TAGU[&!color=#-16777216]
	LDHA_ALLMI[&!color=#-16777216]
	LDHA_CAICA[&!color=#-16777216]
	LDH_XELA2[&!color=#-16777216]
	LDH_XESI1[&!color=#-16777216]
	LDH_XELA[&!color=#-16777216]
	LDHA_SQUAC[&!color=#-16777216]
	LDH_UNKN1[&!color=#-16777216]
	LDH_EPCO[&!color=#-16777216]
	LDH_CHCA[&!color=#-16777216]
	LDH_CHXA[&!color=#-16777216]
	LDH_CHPU[&!color=#-16777216]
	LDHA_GILMI[&!color=#-16777216]
	LDHA_SPHLU[&!color=#-16777216]
	LDHA_SPHAG[&!color=#-16777216]
	LDHA_RHIDE[&!color=#-16777216]
	LDHA_FUNHE[&!color=#-16777216]
	UNK_TENI[&!color=#-16777216]
	LDHA_NOTAN[&!color=#-16777216]
	LDHA_HARAN[&!color=#-16777216]
	LDHA_PARMG[&!color=#-16777216]
	LDHA_ELEMC[&!color=#-16777216]
	LDH_SASA[&!color=#-16777216]
	LDH_DARE2[&!color=#-16777216]
	LDHA_CYPCA[&!color=#-16777216]
	LDH_MIFO[&!color=#-16777216]
	LDH_PETMA[&!color=#-16777216]
	LDHB_POLSE[&!color=#-16777216]
	LDH_LANI[&!color=#-16777216]
	LDH_LACA1[&!color=#-16777216]
	LDH_FUHE[&!color=#-16777216]
	LDHB_FUNPA[&!color=#-16777216]
	LDH_SASA2[&!color=#-16777216]
	LDH_SASA1[&!color=#-16777216]
	LDH_TRMU[&!color=#-16777216]
	LDH_MEME[&!color=#-16777216]
	LDH_GAMO[&!color=#-16777216]
	LDH_COAR[&!color=#-16777216]
	LDHC_FUNHE[&!color=#-16777216]
	LDH_DARE1[&!color=#-16777216]
	LDHB_ANGRO[&!color=#-16777216]
	LDH_DARE3[&!color=#-16777216]
	LDH_DARE[&!color=#-16777216]
	LDH_CYCA[&!color=#-16777216]
	LDH_CYCA1[&!color=#-16777216]
	LDH_IGIG1[&!color=#-16777216]
	LDHB_SCEWO[&!color=#-16777216]
	LDHB_SCEUN[&!color=#-16777216]
	LDHB_ALLMI[&!color=#-16777216]
	LDHB_CAICA[&!color=#-16777216]
	LDH_MATE1[&!color=#-16777216]
	LDHB_TRASC[&!color=#-16777216]
	LDH_CAIN1[&!color=#-16777216]
	LDHB_PELSJ[&!color=#-16777216]
	LDH_APFE[&!color=#-16777216]
	LDH_CHSI[&!color=#-16777216]
	LDH_GAGA[&!color=#-16777216]
	LDH_ANPL[&!color=#-16777216]
	LDH_COLI[&!color=#-16777216]
	LDHB_COLLI[&!color=#-16777216]
	LDH_TAGU1[&!color=#-16777216]
	LDH_BOTA2[&!color=#-16777216]
	LDH_SUSC[&!color=#-16777216]
	LDH_UNKN2[&!color=#-16777216]
	UNK_MAFA2[&!color=#-16777216]
	LDH_CAFA4[&!color=#-16777216]
	LDH_MAMU[&!color=#-16777216]
	LDH_ROLE1[&!color=#-16777216]
	LDH_RANO2[&!color=#-16777216]
	UNK_MUMU3[&!color=#-16777216]
	LDH_MODO4[&!color=#-16777216]
	LDH_CAFA10[&!color=#-16777216]
	LDH_CAFA5[&!color=#-16777216]
	LDH_CAFA7[&!color=#-16777216]
	LDH_CAFA2[&!color=#-16777216]
	LDH_CAFA6[&!color=#-16777216]
	LDH_CAFA[&!color=#-16777216]
	LDH_XELA1[&!color=#-16777216]
	LDHC_XENLA[&!color=#-16777216]
	LDH_XESI[&!color=#-16777216]
	LDHB_SQUAC[&!color=#-16777216]
	LDH_STPL[&!color=#-16777216]
	UNK_NAVI[&!color=#-16777216]
	UNK_APME[&!color=#-16777216]
	LDH_CUQU[&!color=#-16777216]
	LDH_AEAE[&!color=#-16777216]
	UNK_ANGA2[&!color=#-16777216]
	UNK_DRGR[&!color=#-16777216]
	UNK_DRVI[&!color=#-16777216]
	UNK_DRAN[&!color=#-16777216]
	UNK_DRPS1[&!color=#-16777216]
	UNK_DRME2[&!color=#-16777216]
	UNK_DRWI[&!color=#-16777216]
	UNK_DRMO3[&!color=#-16777216]
	UNK_TRCA[&!color=#-16777216]
	LDH_DAPU2[&!color=#-16777216]
	LDH_DAPU1[&!color=#-16777216]
	LDH_DAPU[&!color=#-16777216]
	LDH_DAMA[&!color=#-16777216]
	LDH_PEHU[&!color=#-16777216]
	LDH_CAEL[&!color=#-16777216]
	UNK_CABR[&!color=#-16777216]
	UNK_STPU[&!color=#-16777216]
	UNK_PHPA9[&!color=#-16777216]
	UNK_PHPA[&!color=#-16777216]
	UNK_ORSA3[&!color=#-16777216]
	UNK_VIVI1[&!color=#-16777216]
	UNK_SCJA1[&!color=#-16777216]
	LDH_SCJA1[&!color=#-16777216]
	LDH_SCJA[&!color=#-16777216]
	LDH_SCMA1[&!color=#-16777216]
	MDH_SCMA[&!color=#-16777216]
	LDH_CLSI[&!color=#-16777216]
	LDH_SCMA[&!color=#-16777216]
	UNK_MOBR1[&!color=#-16777216]
	UNK_DRSI1[&!color=#-16777216]
	UNK_DRYA1[&!color=#-16777216]
	UNK_DRVI2[&!color=#-16777216]
	LDH_CYSP2[&!color=#-16777216]
	LDH_CYSP1[&!color=#-16777216]
	LDH_CYSP[&!color=#-16777216]
	LDH_MIAE[&!color=#-16777216]
	UNK_MIAE[&!color=#-16777216]
	LDH_LYSP[&!color=#-16777216]
	LDH_SYSP1[&!color=#-16777216]
	LDH_SYSP[&!color=#-16777216]
	LDH_GLVI[&!color=#-16777216]
	LDH_DITU[&!color=#-16777216]
	LDH_TRDE[&!color=#-16777216]
	UNK_STHA[&!color=#-16777216]
	LDH_STHO[&!color=#-16777216]
	LDH_BOHE[&!color=#-16777216]
	LDH_BOTU[&!color=#-16777216]
	LDH_BORE[&!color=#-16777216]
	LDH_BOSP[&!color=#-16777216]
	LDH_BOAF[&!color=#-16777216]
	LDH_BOGA1[&!color=#-16777216]
	LDH_BOGA[&!color=#-16777216]
	LDH_BOSP1[&!color=#-16777216]
	LDH_BOVA[&!color=#-16777216]
	LDH_GEHA[&!color=#-16777216]
	MDH_MYCA[&!color=#-16777216]
	LDH_MYMY[&!color=#-16777216]
	LDH_MEFL[&!color=#-16777216]
	LDH_MYMO[&!color=#-16777216]
	LDH_MYPN[&!color=#-16777216]
	MDH_MYGE[&!color=#-16777216]
	LDH_MYCH2[&!color=#-16777216]
	LDH_MYCO[&!color=#-16777216]
	LDH_MYPE[&!color=#-16777216]
	LDH_MYPU[&!color=#-16777216]
	UNK_MYGA[&!color=#-16777216]
	LDH_MYSY[&!color=#-16777216]
	LDH_MYAG[&!color=#-16777216]
	LDH_MYAR[&!color=#-16777216]
	LDH_LIMO4[&!color=#-16777216]
	LDH_LIMO2[&!color=#-16777216]
	LDH_LIGR2[&!color=#-16777216]
	LDH_GREL[&!color=#-16777216]
	LDH_GRAD[&!color=#-16777216]
	UNK_CAMO[&!color=#-16777216]
	LDH_ENGA2[&!color=#-16777216]
	LDH_ENCA[&!color=#-16777216]
	LDH_ENFA2[&!color=#-16777216]
	LDH_ENFA[&!color=#-16777216]
	LDH_CASP[&!color=#-16777216]
	LDH_LASA1[&!color=#-16777216]
	LDH_LAPA[&!color=#-16777216]
	LDH_LAJO[&!color=#-16777216]
	LDH_LAHE2[&!color=#-16777216]
	LDH_LAUL1[&!color=#-16777216]
	LDH_LACR1[&!color=#-16777216]
	LDH_LAAC[&!color=#-16777216]
	LDH_LAIN[&!color=#-16777216]
	LDH_STDY[&!color=#-16777216]
	LDH_STEQ[&!color=#-16777216]
	LDH_STUB[&!color=#-16777216]
	LDH_STAG[&!color=#-16777216]
	LDH_STTH[&!color=#-16777216]
	LDH_STSA1[&!color=#-16777216]
	LDH_STREI[&!color=#-16777216]
	UNK_STIN[&!color=#-16777216]
	LDH_STMU[&!color=#-16777216]
	LDH_STPN[&!color=#-16777216]
	LDH_STGO[&!color=#-16777216]
	LDH_STSA[&!color=#-16777216]
	LDH_STSU[&!color=#-16777216]
	LDH_LALA5[&!color=#-16777216]
	LDH_ANPR[&!color=#-16777216]
	LDH_ANTE[&!color=#-16777216]
	LDH_ANVA[&!color=#-16777216]
	LDH_ANLA1[&!color=#-16777216]
	LDH_ENGA[&!color=#-16777216]
	LDH_LARH[&!color=#-16777216]
	LDH_LACA[&!color=#-16777216]
	LDH_LACO[&!color=#-16777216]
	LDH_LAFE2[&!color=#-16777216]
	LDH_LARE5[&!color=#-16777216]
	LDH_LAAN1[&!color=#-16777216]
	LDH_LAVA[&!color=#-16777216]
	LDH_LACRE[&!color=#-16777216]
	LDH_LASP1[&!color=#-16777216]
	LDH_SYCO1[&!color=#-16777216]
	LDH_SYCO[&!color=#-16777216]
	LDH_PEDAC[&!color=#-16777216]
	MDH_PEPE[&!color=#-16777216]
	LDH_LAPL1[&!color=#-16777216]
	LDH_LACPE[&!color=#-16777216]
	LDH_LASA2[&!color=#-16777216]
	LDH_LASA[&!color=#-16777216]
	LDH_LARU[&!color=#-16777216]
	LDH_LASP[&!color=#-16777216]
	LDH_LABR[&!color=#-16777216]
	LDH_LARE1[&!color=#-16777216]
	LDH_LARE4[&!color=#-16777216]
	MDH_LARE[&!color=#-16777216]
	LDH_LAAN[&!color=#-16777216]
	LDH_LARE3[&!color=#-16777216]
	LDH_LARE2[&!color=#-16777216]
	LDH_LARE[&!color=#-16777216]
	LDH_LAVA2[&!color=#-16777216]
	LDH_LAPL[&!color=#-16777216]
	LDH_LAHE1[&!color=#-16777216]
	LDH_LAHE[&!color=#-16777216]
	LDH_LAUL[&!color=#-16777216]
	LDH_LACR[&!color=#-16777216]
	LDH_LAAC1[&!color=#-16777216]
	LDH_LAJE1[&!color=#-16777216]
	LDH_LAJE[&!color=#-16777216]
	LDH_LADE1[&!color=#-16777216]
	LDH_LADE[&!color=#-16777216]
	LDH_LAGA2[&!color=#-16777216]
	LDH_LAGA1[&!color=#-16777216]
	LDH_LAJO1[&!color=#-16777216]
	LDH_MACA[&!color=#-16777216]
	LDH_STXY[&!color=#-16777216]
	LDH_STSA3[&!color=#-16777216]
	LDH_STCA2[&!color=#-16777216]
	LDH_STWA[&!color=#-16777216]
	LDH_STAU1[&!color=#-16777216]
	LDH_STEP1[&!color=#-16777216]
	LDH_STCA[&!color=#-16777216]
	LDH_STEP3[&!color=#-16777216]
	LDH_STAU2[&!color=#-16777216]
	LDH_COLI1[&!color=#-16777216]
	LDH_COGE[&!color=#-16777216]
	LDH_COJE[&!color=#-16777216]
	LDH_COGL1[&!color=#-16777216]
	LDH_COAU[&!color=#-16777216]
	LDH_COST[&!color=#-16777216]
	LDH_COAC[&!color=#-16777216]
	LDH_COTU[&!color=#-16777216]
	LDH_COPS[&!color=#-16777216]
	LDH_COREF[&!color=#-16777216]
	LDH_COGL[&!color=#-16777216]
	LDH_COMA[&!color=#-16777216]
	UNK_COMA[&!color=#-16777216]
	LDH_CODI1[&!color=#-16777216]
	LDH_COKR[&!color=#-16777216]
	LDH_COAM[&!color=#-16777216]
	LDH_BAHA[&!color=#-16777216]
	UNK_KIOR[&!color=#-16777216]
	LDH_NESI[&!color=#-16777216]
	LDH_NEFL[&!color=#-16777216]
	LDH_EXSP[&!color=#-16777216]
	LDH_EXSI[&!color=#-16777216]
	LDH_BASP1[&!color=#-16777216]
	LDH_BACO1[&!color=#-16777216]
	LDH_BACE7[&!color=#-16777216]
	LDH_BAMY1[&!color=#-16777216]
	LDH_BACE8[&!color=#-16777216]
	LDH_BACE9[&!color=#-16777216]
	LDH_BACE12[&!color=#-16777216]
	LDH_BACE10[&!color=#-16777216]
	LDH_BACE1[&!color=#-16777216]
	LDH_BATH2[&!color=#-16777216]
	LDH_BACE3[&!color=#-16777216]
	LDH_BACE6[&!color=#-16777216]
	LDH_BAMY[&!color=#-16777216]
	LDH_BACE[&!color=#-16777216]
	LDH_BATH1[&!color=#-16777216]
	LDH_BATH3[&!color=#-16777216]
	LDH_BATH[&!color=#-16777216]
	LDH_BACME[&!color=#-16777216]
	LDH_BASP[&!color=#-16777216]
	LDH_BACO[&!color=#-16777216]
	LDH_ANFL[&!color=#-16777216]
	LDH_BASU1[&!color=#-16777216]
	LDH_BASU[&!color=#-16777216]
	LDH_BAAM[&!color=#-16777216]
	LDH_BALI[&!color=#-16777216]
	LDH_BAPU[&!color=#-16777216]
	LDH_BACL[&!color=#-16777216]
	LDH_OCIH[&!color=#-16777216]
	LDHX_BACPS[&!color=#-16777216]
	LDHP_BACPS[&!color=#-16777216]
	LDH_GETH[&!color=#-16777216]
	LDH_GEKA[&!color=#-16777216]
	LDH_BACCL[&!color=#-16777216]
	LDH_BACST[&!color=#-16777216]
	LDH_GEST[&!color=#-16777216]
	LDH_GESP3[&!color=#-16777216]
	LDH_GESP2[&!color=#-16777216]
	UNK_BASE[&!color=#-16777216]
	LDH_ACLA[&!color=#-16777216]
	UNK_HOFI[&!color=#-16777216]
	UNK_EUDO[&!color=#-16777216]
	LDH_MOBA[&!color=#-16777216]
	UNK_CLSP2[&!color=#-16777216]
	UNK_CAMI[&!color=#-16777216]
	UNK_EUBI[&!color=#-16777216]
	LDH_ETHA[&!color=#-16777216]
	UNK_CLME[&!color=#-16777216]
	LDH_CLBA[&!color=#-16777216]
	UNK_CLAS[&!color=#-16777216]
	UNK_CLSP4[&!color=#-16777216]
	UNK_EUHA2[&!color=#-16777216]
	UNK_CLBA[&!color=#-16777216]
	LDH_ENCA1[&!color=#-16777216]
	LDH_ENGA1[&!color=#-16777216]
	LDH_LALA2[&!color=#-16777216]
	LDH_LALA3[&!color=#-16777216]
	LDH_LALA[&!color=#-16777216]
	LDH_ENFA1[&!color=#-16777216]
	LDH_ENFA3[&!color=#-16777216]
	LDH_ENTU[&!color=#-16777216]
	MDH_KLPN[&!color=#-16777216]
	LDH_KLPN[&!color=#-16777216]
	UNK_CRSA[&!color=#-16777216]
	UNK_LIMO[&!color=#-16777216]
	LDH_LIMO5[&!color=#-16777216]
	LDH_LIMO3[&!color=#-16777216]
	LDH_LIMO[&!color=#-16777216]
	UNK_LIIN1[&!color=#-16777216]
	LDH_LIWE1[&!color=#-16777216]
	LDH_PASP1[&!color=#-16777216]
	LDH_PASP[&!color=#-16777216]
	LDH_BAWE[&!color=#-16777216]
	LDH_BACE11[&!color=#-16777216]
	LDH_BACE4[&!color=#-16777216]
	LDH_BACE13[&!color=#-16777216]
	LDH_BACE5[&!color=#-16777216]
	LDH_BACE14[&!color=#-16777216]
	LDH_BAMY2[&!color=#-16777216]
	LDH_BACE2[&!color=#-16777216]
	LDH_CLBU3[&!color=#-16777216]
	LDH_ATRI[&!color=#-16777216]
	LDH_BIAN[&!color=#-16777216]
	UNK_COAE1[&!color=#-16777216]
	UNK_BIPS1[&!color=#-16777216]
	UNK_BICA[&!color=#-16777216]
	LDH_FUUL[&!color=#-16777216]
	LDH_FUVA[&!color=#-16777216]
	LDH_FUNU[&!color=#-16777216]
	MDH_FUNU[&!color=#-16777216]
	LDH_CLBU1[&!color=#-16777216]
	LDH_CLBE1[&!color=#-16777216]
	LDH_CLDI2[&!color=#-16777216]
	LDH_CLDI[&!color=#-16777216]
	UNK_EUVE[&!color=#-16777216]
	UNK_EUHA1[&!color=#-16777216]
	UNK_ANCA1[&!color=#-16777216]
	UNK_CLSP1[&!color=#-16777216]
	LDH_ORSP2[&!color=#-16777216]
	LDH_BRHY[&!color=#-16777216]
	LDH_CLPH1[&!color=#-16777216]
	MDH_VEPA[&!color=#-16777216]
	LDH_DIIN[&!color=#-16777216]
	LDH_SETE[&!color=#-16777216]
	LDH_BILO1[&!color=#-16777216]
	MDH_BILO1[&!color=#-16777216]
	UNK_BIBR[&!color=#-16777216]
	UNK_BIAN[&!color=#-16777216]
	LDH_ORSP[&!color=#-16777216]
	UNK_CAMI1[&!color=#-16777216]
	UNK_EUBI1[&!color=#-16777216]
	LDH_CLBE2[&!color=#-16777216]
	LDH_CLBU2[&!color=#-16777216]
	LDH_CLCE3[&!color=#-16777216]
	LDH_CLBO5[&!color=#-16777216]
	LDH_CLBO2[&!color=#-16777216]
	LDH_CLBE3[&!color=#-16777216]
	LDH_CLSP1[&!color=#-16777216]
	UNK_ANCO1[&!color=#-16777216]
	LDH_CLPH[&!color=#-16777216]
	LDH_ANPR1[&!color=#-16777216]
	LDH_ANTE1[&!color=#-16777216]
	LDH_ANVA1[&!color=#-16777216]
	UNK_ANHY[&!color=#-16777216]
	LDH_LALA4[&!color=#-16777216]
	LDH_LALA1[&!color=#-16777216]
	LDH_STMO[&!color=#-16777216]
	LDH_ERRH[&!color=#-16777216]
	UNK_CLKL[&!color=#-16777216]
	LDH_CLBU[&!color=#-16777216]
	LDH_CLBE[&!color=#-16777216]
	LDH_CLBO4[&!color=#-16777216]
	LDH_CLBO3[&!color=#-16777216]
	LDH_CLSP[&!color=#-16777216]
	UNK_CLSP3[&!color=#-16777216]
	LDH_CLBO1[&!color=#-16777216]
	LDH_CLAC[&!color=#-16777216]
	LDH_CLBO6[&!color=#-16777216]
	LDH_CLBO[&!color=#-16777216]
	LDH_CLPE[&!color=#-16777216]
	LDH_CLOTE[&!color=#-16777216]
	LDH_GESP[&!color=#-16777216]
	LDH_CHAG[&!color=#-16777216]
	LDH_CHAU[&!color=#-16777216]
	MDH_CAKO[&!color=#-16777216]
	UNK_LATH3[&!color=#-16777216]
	UNK_LATH1[&!color=#-16777216]
	UNK_LATH4[&!color=#-16777216]
	UNK_NECR[&!color=#-16777216]
	UNK_POAN1[&!color=#-16777216]
	UNK_MAGR2[&!color=#-16777216]
	LDH_SCPO[&!color=#-16777216]
	LDH_CLPA[&!color=#-16777216]
	LDH_CLCE1[&!color=#-16777216]
	LDH_CLTH1[&!color=#-16777216]
	LDH_CLTH[&!color=#-16777216]
	LDH_HAUT[&!color=#-16777216]
	LDH_THESA[&!color=#-16777216]
	LDH_THTH[&!color=#-16777216]
	LDH_THIT[&!color=#-16777216]
	LDH_THPS[&!color=#-16777216]
	LDH_THET[&!color=#-16777216]
	LDH_HAOR[&!color=#-16777216]
	LDH_ANTH[&!color=#-16777216]
	LDH_CASA[&!color=#-16777216]
	UNK_RULA[&!color=#-16777216]
	LDH_ROIN1[&!color=#-16777216]
	UNK_ROIN[&!color=#-16777216]
	UNK_ABDE[&!color=#-16777216]
	UNK_ROIN1[&!color=#-16777216]
	LDH_ROIN[&!color=#-16777216]
	LDH_ORSP1[&!color=#-16777216]
	LDH_ORSI[&!color=#-16777216]
	UNK_CLSP[&!color=#-16777216]
	LDH_EUEL[&!color=#-16777216]
	UNK_DOFO[&!color=#-16777216]
	LDH_EURE[&!color=#-16777216]
	UNK_COIN[&!color=#-16777216]
	UNK_COST[&!color=#-16777216]
	UNK_COAE[&!color=#-16777216]
	UNK_SHSA[&!color=#-16777216]
	LDH_EGLE[&!color=#-16777216]
	UNK_ACSP[&!color=#-16777216]
	UNK_COCO[&!color=#-16777216]
	UNK_RUGN[&!color=#-16777216]
	UNK_ANCA[&!color=#-16777216]
	UNK_RULA1[&!color=#-16777216]
	UNK_RUTO[&!color=#-16777216]
	UNK_ANCO[&!color=#-16777216]
	LDH_DERE[&!color=#-16777216]
	MDH_PETH[&!color=#-16777216]
	LDH_CADE[&!color=#-16777216]
	LDH_HEMO[&!color=#-16777216]
	MDH_MOTH[&!color=#-16777216]
	LDH_KOOL[&!color=#-16777216]
	LDH_THAF[&!color=#-16777216]
	LDH_THLE[&!color=#-16777216]
	LDH_PEMO[&!color=#-16777216]
	LDH_FENO[&!color=#-16777216]
	LDH_THNE[&!color=#-16777216]
	LDH_THSP[&!color=#-16777216]
	UNK_CLME1[&!color=#-16777216]
	LDH_BRFO[&!color=#-16777216]
	MDH_RUSP[&!color=#-16777216]
	LDH_CLPA1[&!color=#-16777216]
	LDH_CLCE[&!color=#-16777216]
	MDH_CLTH[&!color=#-16777216]
	UNK_EUHA[&!color=#-16777216]
	LDH_CAHO[&!color=#-16777216]
	LDH_DEDE[&!color=#-16777216]
	LDH_DERA[&!color=#-16777216]
	LDH_CHTH[&!color=#-16777216]
	LDH_GESP1[&!color=#-16777216]
	LDH_ROSP[&!color=#-16777216]
	LDH_HOPH[&!color=#-16777216]
	MDH_AGVI[&!color=#-16777216]
	LDH_THTH1[&!color=#-16777216]
	LDH_PSSP[&!color=#-16777216]
	LDH_RHCE[&!color=#-16777216]
	LDH_SAST[&!color=#-16777216]
	LDH_BUSP[&!color=#-16777216]
	LDH_THSP1[&!color=#-16777216]
	MDH_RHMA1[&!color=#-16777216]
	LDH_SARU[&!color=#-16777216]
	LDH_DETH[&!color=#-16777216]
	LDH_DEVU[&!color=#-16777216]
	LDH_BLHA[&!color=#-16777216]
	LDH_MYVA[&!color=#-16777216]
	MDH_MYSP[&!color=#-16777216]
	LDH_RHER[&!color=#-16777216]
	MDH_XYCE[&!color=#-16777216]
	LDH_BECA[&!color=#-16777216]
	MDH_SAKE1[&!color=#-16777216]
	MDH_CEFL1[&!color=#-16777216]
	LDH_JODE[&!color=#-16777216]
	MDH_GOBR1[&!color=#-16777216]
	LDH_MOMU[&!color=#-16777216]
	LDH_ACUR[&!color=#-16777216]
	LDH_ACCO[&!color=#-16777216]
	UNK_ACOD1[&!color=#-16777216]
	LDH_SOCE[&!color=#-16777216]
	LDH_STAU[&!color=#-16777216]
	LDH_NAMU[&!color=#-16777216]
	LDH_MILU[&!color=#-16777216]
	MDH_ARSP[&!color=#-16777216]
	LDH_KORH[&!color=#-16777216]
	LDH_ROMU[&!color=#-16777216]
	LDH_PRAC2[&!color=#-16777216]
	LDH_BIAN1[&!color=#-16777216]
	LDH_GAVA1[&!color=#-16777216]
	LDH_BIBI[&!color=#-16777216]
	UNK_BIPS[&!color=#-16777216]
	UNK_BIAN1[&!color=#-16777216]
	UNK_BIAD[&!color=#-16777216]
	UNK_BIDE[&!color=#-16777216]
	MDH_BILO[&!color=#-16777216]
	LDH_BILO[&!color=#-16777216]
	UNK_BIBR1[&!color=#-16777216]
	LDH_CLCE2[&!color=#-16777216]
	LDH_BLMA[&!color=#-16777216]
	LDH_RHBA[&!color=#-16777216]
	MDH_OPBA[&!color=#-16777216]
	MDH_OPTE1[&!color=#-16777216]
	LDH_PLMA[&!color=#-16777216]
	MDH_PLLI[&!color=#-16777216]
	LDH_PYTR[&!color=#-16777216]
	UNK_PHNO1[&!color=#-16777216]
	UNK_GIZE2[&!color=#-16777216]
	LDH_ASNI[&!color=#-16777216]
	LDH_ASFU[&!color=#-16777216]
	LDH_ASCL[&!color=#-16777216]
	UNK_ASNI3[&!color=#-16777216]
	LDH_RHOR7[&!color=#-16777216]
	LDH_RHOR8[&!color=#-16777216]
	LDH_RHOR9[&!color=#-16777216]
	LDH_RHOR6[&!color=#-16777216]
	LDH_RHOR10[&!color=#-16777216]
	LDH_RHOR1[&!color=#-16777216]
	LDH_RHOR5[&!color=#-16777216]
	LDH_RHOR[&!color=#-16777216]
	LDH_RHOR3[&!color=#-16777216]
	LDH_RHOR4[&!color=#-16777216]
	LDH_RHOR2[&!color=#-16777216]
	LDH_ALAC[&!color=#-16777216]
	LDH_ACMA[&!color=#-16777216]
	MDH_BLMA[&!color=#-16777216]
	MDH_RHBA4[&!color=#-16777216]
	LDH_TETU[&!color=#-16777216]
	MDH_BLMA1[&!color=#-16777216]
	LDH_CLDI1[&!color=#-16777216]
	MDH_CLCA1[&!color=#-16777216]
	MDH_TOAU[&!color=#-16777216]
	MDH_THCA[&!color=#-16777216]
	MDH_FEPL[&!color=#-16777216]
	MDH_THSI[&!color=#-16777216]
	MDH_ARFU[&!color=#-16777216]
	MDH_CAME3[&!color=#-16777216]
	MDH_CAME2[&!color=#-16777216]
	UNK_MELA[&!color=#-16777216]
	MDH_MEHU[&!color=#-16777216]
	UNK_ANCO2[&!color=#-16777216]
	MDH_HAMU[&!color=#-16777216]
	MDH_HAMA[&!color=#-16777216]
	MDH_HALVO[&!color=#-16777216]
	MDH_HAVO[&!color=#-16777216]
	MDH_HASP[&!color=#-16777216]
	MDH_HALA[&!color=#-16777216]
	MDH_HAWA[&!color=#-16777216]
	MDH_NAPH[&!color=#-16777216]
	MDH_HABO[&!color=#-16777216]
	MDH_NAMA[&!color=#-16777216]
	MDH_SUAC[&!color=#-16777216]
	MDH_SUIS[&!color=#-16777216]
	MDH_SULSO[&!color=#-16777216]
	MDH_MESE[&!color=#-16777216]
	MDH_SULTO[&!color=#-16777216]
	MDH_IGHO[&!color=#-16777216]
	LDH_STAV[&!color=#-16777216]
	MDH_CAME1[&!color=#-16777216]
	MDH_MEMA[&!color=#-16777216]
	LDH_CAME[&!color=#-16777216]
	MDH_MEHU1[&!color=#-16777216]
	MDH_MELA[&!color=#-16777216]
	MDH_MEKA[&!color=#-16777216]
	MDH_MEMA2[&!color=#-16777216]
	MDH_MEMA1[&!color=#-16777216]
	MDH_MEMA4[&!color=#-16777216]
	MDH_MEVA[&!color=#-16777216]
	MDH_MEVO[&!color=#-16777216]
	MDH_MEAE[&!color=#-16777216]
	MDH_MEFE[&!color=#-16777216]
	MDH_MEJA[&!color=#-16777216]
	MDH_MEVU[&!color=#-16777216]
	MDH_MEIN1[&!color=#-16777216]
	MDH_METH[&!color=#-16777216]
	MDH_MEST[&!color=#-16777216]
	MDH_ARBU[&!color=#-16777216]
	MDH_SUDE1[&!color=#-16777216]
	MDH_NAPR[&!color=#-16777216]
	MDH_CAME[&!color=#-16777216]
	MDH_NISP[&!color=#-16777216]
	MDH_WOSU[&!color=#-16777216]
	MDH_HEPU[&!color=#-16777216]
	MDH_HECA[&!color=#-16777216]
	MDH_HEWI[&!color=#-16777216]
	MDH_SUDE2[&!color=#-16777216]
	MDH_SUSP[&!color=#-16777216]
	MDH_CABA1[&!color=#-16777216]
	MDH_CABA[&!color=#-16777216]
	MDH_SUSP1[&!color=#-16777216]
	MDH_CACO[&!color=#-16777216]
	MDH_CACU[&!color=#-16777216]
	MDH_CASH[&!color=#-16777216]
	MDH_CARE[&!color=#-16777216]
	MDH_CAFE[&!color=#-16777216]
	MDH_CAHO[&!color=#-16777216]
	MDH_CAGR[&!color=#-16777216]
	MDH_CAJE1[&!color=#-16777216]
	MDH_CAJE[&!color=#-16777216]
	MDH_CAUP[&!color=#-16777216]
	MDH_CACO1[&!color=#-16777216]
	MDH_CALA[&!color=#-16777216]
	MDH_HEHE[&!color=#-16777216]
	MDH_HECI[&!color=#-16777216]
	LDH_FRTU[&!color=#-16777216]
	MDH_FRPH[&!color=#-16777216]
	MDH_TOGO[&!color=#-16777216]
	MDH_CAPE1[&!color=#-16777216]
	MDH_CAPE[&!color=#-16777216]
	MDH_PALA[&!color=#-16777216]
	MDH_LAAL[&!color=#-16777216]
	MDH_STAG[&!color=#-16777216]
	MDH_PSSP1[&!color=#-16777216]
	MDH_OCIN1[&!color=#-16777216]
	MDH_OCAN[&!color=#-16777216]
	MDH_BRAB[&!color=#-16777216]
	MDH_RHSP[&!color=#-16777216]
	MDH_SIME[&!color=#-16777216]
	MDH_AGRA[&!color=#-16777216]
	MDH_RHLE[&!color=#-16777216]
	MDH_RHET[&!color=#-16777216]
	MDH_AGTU[&!color=#-16777216]
	MDH_AGVI1[&!color=#-16777216]
	MDH_AUMA[&!color=#-16777216]
	MDH_FUPE[&!color=#-16777216]
	MDH_HOPH[&!color=#-16777216]
	MDH_MEOP[&!color=#-16777216]
	MDH_MELO[&!color=#-16777216]
	MDH_MESP[&!color=#-16777216]
	MDH_BAHE[&!color=#-16777216]
	MDH_BAQU[&!color=#-16777216]
	MDH_BAGR[&!color=#-16777216]
	MDH_BATR[&!color=#-16777216]
	MDH_BABA[&!color=#-16777216]
	MDH_RHPA5[&!color=#-16777216]
	MDH_RHPA2[&!color=#-16777216]
	MDH_RHPA3[&!color=#-16777216]
	MDH_RHPA[&!color=#-16777216]
	MDH_BRJA[&!color=#-16777216]
	MDH_BRSP[&!color=#-16777216]
	MDH_NIHA[&!color=#-16777216]
	MDH_NIWI[&!color=#-16777216]
	MDH_NISP1[&!color=#-16777216]
	MDH_RHPA1[&!color=#-16777216]
	MDH_XAAU[&!color=#-16777216]
	MDH_AZCA[&!color=#-16777216]
	MDH_MESI[&!color=#-16777216]
	MDH_BEIN[&!color=#-16777216]
	MDH_MENO[&!color=#-16777216]
	MDH_MESP1[&!color=#-16777216]
	MDH_MERA[&!color=#-16777216]
	MDH_MEEX[&!color=#-16777216]
	MDH_MEPO[&!color=#-16777216]
	MDH_CAAC1[&!color=#-16777216]
	MDH_ALPR1[&!color=#-16777216]
	MDH_RHCE[&!color=#-16777216]
	MDH_MAMA[&!color=#-16777216]
	MDH_MAGR[&!color=#-16777216]
	MDH_RHRU[&!color=#-16777216]
	MDH_GRBE[&!color=#-16777216]
	MDH_RHBA3[&!color=#-16777216]
	MDH_SILA[&!color=#-16777216]
	MDH_RHBA2[&!color=#-16777216]
	MDH_CISP1[&!color=#-16777216]
	MDH_ROSP[&!color=#-16777216]
	MDH_ROSP7[&!color=#-16777216]
	MDH_ROSP4[&!color=#-16777216]
	MDH_OCBA[&!color=#-16777216]
	MDH_SAST[&!color=#-16777216]
	MDH_ROSP8[&!color=#-16777216]
	MDH_ROSP2[&!color=#-16777216]
	MDH_RUPO[&!color=#-16777216]
	MDH_RUSP2[&!color=#-16777216]
	MDH_ROSP5[&!color=#-16777216]
	MDH_RHBA6[&!color=#-16777216]
	MDH_RUSP1[&!color=#-16777216]
	MDH_PHGA[&!color=#-16777216]
	MDH_RHBA1[&!color=#-16777216]
	MDH_LOVE[&!color=#-16777216]
	MDH_ROSP1[&!color=#-16777216]
	MDH_ROLI[&!color=#-16777216]
	MDH_RODE[&!color=#-16777216]
	MDH_OCIN[&!color=#-16777216]
	MDH_SUSP3[&!color=#-16777216]
	MDH_ROSP6[&!color=#-16777216]
	MDH_OCGR[&!color=#-16777216]
	MDH_THSP3[&!color=#-16777216]
	MDH_RHBA[&!color=#-16777216]
	MDH_RONU[&!color=#-16777216]
	MDH_OCAN2[&!color=#-16777216]
	MDH_OCAN1[&!color=#-16777216]
	MDH_PADE[&!color=#-16777216]
	MDH_RHSP1[&!color=#-16777216]
	MDH_RHSP2[&!color=#-16777216]
	MDH_JASP2[&!color=#-16777216]
	MDH_ALPR[&!color=#-16777216]
	MDH_HYDE[&!color=#-16777216]
	MDH_CASP[&!color=#-16777216]
	MDH_CACR[&!color=#-16777216]
	MDH_ASEX[&!color=#-16777216]
	MDH_BRSP1[&!color=#-16777216]
	MDH_HYNE[&!color=#-16777216]
	MDH_HIBA[&!color=#-16777216]
	MDH_ERSP[&!color=#-16777216]
	MDH_ERSP1[&!color=#-16777216]
	MDH_ERLI[&!color=#-16777216]
	MDH_SPAL[&!color=#-16777216]
	MDH_NOAR[&!color=#-16777216]
	MDH_SPSP1[&!color=#-16777216]
	MDH_SPWI[&!color=#-16777216]
	MDH_OCAL[&!color=#-16777216]
	MDH_CALI[&!color=#-16777216]
	MDH_RHPA4[&!color=#-16777216]
	MDH_FISU[&!color=#-16777216]
	MDH_GEME[&!color=#-16777216]
	MDH_GELO[&!color=#-16777216]
	MDH_GESU[&!color=#-16777216]
	MDH_GESP3[&!color=#-16777216]
	MDH_GESP4[&!color=#-16777216]
	MDH_GEBE[&!color=#-16777216]
	MDH_ANDE1[&!color=#-16777216]
	MDH_ANSP[&!color=#-16777216]
	MDH_PEPR[&!color=#-16777216]
	MDH_PECA1[&!color=#-16777216]
	MDH_GESP1[&!color=#-16777216]
	MDH_GEUR[&!color=#-16777216]
	MDH_DEAC1[&!color=#-16777216]
	MDH_ANDE[&!color=#-16777216]
	MDH_ANSP2[&!color=#-16777216]
	MDH_ANSP1[&!color=#-16777216]
	MDH_MYXA[&!color=#-16777216]
	MDH_SOCE[&!color=#-16777216]
	UNK_TRAD[&!color=#-16777216]
	MDH_CRHO[&!color=#-16777216]
	MDH_CRPA[&!color=#-16777216]
	MDH_CRMU1[&!color=#-16777216]
	LDH_CRHO[&!color=#-16777216]
	MDH_CRMU[&!color=#-16777216]
	MDH_PLKN[&!color=#-16777216]
	MDH_PLVI[&!color=#-16777216]
	MDH_PLFA[&!color=#-16777216]
	MDH_PLYO[&!color=#-16777216]
	MDH_PLBE[&!color=#-16777216]
	LDH_THPA[&!color=#-16777216]
	LDH_BABO[&!color=#-16777216]
	LDH_PLOV[&!color=#-16777216]
	LDH_PLMA1[&!color=#-16777216]
	LDH_PLYO[&!color=#-16777216]
	LDH_PLCH[&!color=#-16777216]
	LDH_PLVI[&!color=#-16777216]
	LDH_PLKN[&!color=#-16777216]
	LDH_EIMA[&!color=#-16777216]
	LDH_EITE[&!color=#-16777216]
	LDH_EIAC[&!color=#-16777216]
	LDH_TOXGO[&!color=#-16777216]
	LDH_TOGO[&!color=#-16777216]
	UNK_PLCH[&!color=#-16777216]
	MDH_RICA[&!color=#-16777216]
	MDH_IXSC[&!color=#-16777216]
	MDH_RIMA[&!color=#-16777216]
	MDH_RISI[&!color=#-16777216]
	MDH_RIRI[&!color=#-16777216]
	MDH_RIFE[&!color=#-16777216]
	MDH_RIAK[&!color=#-16777216]
	MDH_RITY[&!color=#-16777216]
	MDH_RIPR[&!color=#-16777216]
	MDH_RIBE[&!color=#-16777216]
	MDH_ORTS1[&!color=#-16777216]
	MDH_ORTS[&!color=#-16777216]
	MDH_ANPH[&!color=#-16777216]
	MDH_ANMA[&!color=#-16777216]
	MDH_WOEN2[&!color=#-16777216]
	MDH_WOEN1[&!color=#-16777216]
	MDH_WOEN[&!color=#-16777216]
	MDH_WOEN3[&!color=#-16777216]
	MDH_EHCH[&!color=#-16777216]
	MDH_EHCA[&!color=#-16777216]
	MDH_EHRU[&!color=#-16777216]
	MDH_NESE[&!color=#-16777216]
	MDH_NERI[&!color=#-16777216]
	MDH_PITO[&!color=#-16777216]
	MDH_FEAC[&!color=#-16777216]
	MDH_THAC[&!color=#-16777216]
	MDH_THVO[&!color=#-16777216]
	UNK_HYSP[&!color=#-16777216]
	MDH_AQAE1[&!color=#-16777216]
	MDH_HYSP[&!color=#-16777216]
	MDH_SUAZ[&!color=#-16777216]
	MDH_SUSP2[&!color=#-16777216]
	MDH_PEMA2[&!color=#-16777216]
	MDH_AQAE[&!color=#-16777216]
	MDH_THYE[&!color=#-16777216]
	MDH_LEFE[&!color=#-16777216]
	MDH_LESP1[&!color=#-16777216]
	MDH_THSP1[&!color=#-16777216]
	MDH_THSP[&!color=#-16777216]
	MDH_NIOC[&!color=#-16777216]
	MDH_PSPU1[&!color=#-16777216]
	MDH_PSPU[&!color=#-16777216]
	MDH_PSEN[&!color=#-16777216]
	MDH_SYTH[&!color=#-16777216]
	MDH_ALAC1[&!color=#-16777216]
	MDH_ALAC[&!color=#-16777216]
	UNK_DEHA2[&!color=#-16777216]
	MDH_BACO[&!color=#-16777216]
	MDH_LYSP2[&!color=#-16777216]
	MDH_BASP[&!color=#-16777216]
	MDH_BACO1[&!color=#-16777216]
	MDH_BASP3[&!color=#-16777216]
	MDH_BASP1[&!color=#-16777216]
	MDH_GESP2[&!color=#-16777216]
	MDH_GESP5[&!color=#-16777216]
	MDH_ANFL[&!color=#-16777216]
	MDH_BACTC[&!color=#-16777216]
	MDH_GEKA[&!color=#-16777216]
	MDH_BACIS[&!color=#-16777216]
	MDH_BAMY[&!color=#-16777216]
	MDH_BACE3[&!color=#-16777216]
	MDH_BACE2[&!color=#-16777216]
	MDH_BACE1[&!color=#-16777216]
	MDH_BACE[&!color=#-16777216]
	MDH_BAPU[&!color=#-16777216]
	MDH_BALI[&!color=#-16777216]
	MDH_BAAM[&!color=#-16777216]
	MDH_BASU[&!color=#-16777216]
	MDH_EXSP[&!color=#-16777216]
	MDH_EXSI[&!color=#-16777216]
	MDH_OCIH[&!color=#-16777216]
	MDH_BACL[&!color=#-16777216]
	MDH_BAHA[&!color=#-16777216]
	MDH_BASE[&!color=#-16777216]
	MDH_BRBR1[&!color=#-16777216]
	MDH_BRBR[&!color=#-16777216]
	MDH_LYSP1[&!color=#-16777216]
	MDH_GESP[&!color=#-16777216]
	MDH_PASP[&!color=#-16777216]
	MDH_PALA1[&!color=#-16777216]
	MDH_MACA[&!color=#-16777216]
	MDH_STCA1[&!color=#-16777216]
	MDH_STSA[&!color=#-16777216]
	LDH_STEP2[&!color=#-16777216]
	MDH_STCA[&!color=#-16777216]
	MDH_STEP[&!color=#-16777216]
	LDH_STEP[&!color=#-16777216]
	MDH_STWA[&!color=#-16777216]
	MDH_MEIN[&!color=#-16777216]
	MDH_MEMA3[&!color=#-16777216]
	MDH_MEAC[&!color=#-16777216]
	MDH_MEBA[&!color=#-16777216]
	MDH_DEET[&!color=#-16777216]
	MDH_DESP1[&!color=#-16777216]
	MDH_DESP2[&!color=#-16777216]
	MDH_DESP[&!color=#-16777216]
	MDH_EGLE[&!color=#-16777216]
	MDH_ACCE[&!color=#-16777216]
	MDH_STNA[&!color=#-16777216]
	MDH_SAAR[&!color=#-16777216]
	MDH_SATR[&!color=#-16777216]
	MDH_MISP[&!color=#-16777216]
	MDH_GEOB1[&!color=#-16777216]
	MDH_FRSP[&!color=#-16777216]
	MDH_DEPR[&!color=#-16777216]
	MDH_DEAL1[&!color=#-16777216]
	MDH_SARU[&!color=#-16777216]
	MDH_RHMA[&!color=#-16777216]
	MDH_ALSP[&!color=#-16777216]
	MDH_MIMA[&!color=#-16777216]
	MDH_CYHU[&!color=#-16777216]
	MDH_CHPI[&!color=#-16777216]
	MDH_CAKO1[&!color=#-16777216]
	MDH_ACCA[&!color=#-16777216]
	MDH_SOUS[&!color=#-16777216]
	MDH_MAFE[&!color=#-16777216]
	MDH_GEAU[&!color=#-16777216]
	MDH_DEAL[&!color=#-16777216]
	MDH_DEOL[&!color=#-16777216]
	MDH_CAKU[&!color=#-16777216]
	MDH_CHSP[&!color=#-16777216]
	MDH_CHAG[&!color=#-16777216]
	MDH_ROCA[&!color=#-16777216]
	MDH_ROSP3[&!color=#-16777216]
	MDH_HEAU[&!color=#-16777216]
	MDH_RHBA5[&!color=#-16777216]
	MDH_PETH1[&!color=#-16777216]
	MDH_DERE[&!color=#-16777216]
	MDH_CADE[&!color=#-16777216]
	MDH_HEMO[&!color=#-16777216]
	MDH_CHFE[&!color=#-16777216]
	MDH_CHCH[&!color=#-16777216]
	MDH_PEPH[&!color=#-16777216]
	MDH_CHLI[&!color=#-16777216]
	MDH_PRVI[&!color=#-16777216]
	MDH_CHLU[&!color=#-16777216]
	MDH_CHPH[&!color=#-16777216]
	MDH_PRAE[&!color=#-16777216]
	MDH_CHPH1[&!color=#-16777216]
	MDH_CHTE[&!color=#-16777216]
	MDH_CHLVI[&!color=#-16777216]
	MDH_CHTH[&!color=#-16777216]
	MDH_SPTH[&!color=#-16777216]
	MDH_THRO[&!color=#-16777216]
	MDH_SYSP[&!color=#-16777216]
	MDH_SYSP1[&!color=#-16777216]
	MDH_CYSP1[&!color=#-16777216]
	MDH_CYSP[&!color=#-16777216]
	MDH_CRWA[&!color=#-16777216]
	MDH_CYSP3[&!color=#-16777216]
	MDH_MIAE[&!color=#-16777216]
	MDH_CYSP4[&!color=#-16777216]
	MDH_CYSP2[&!color=#-16777216]
	MDH_MICH[&!color=#-16777216]
	MDH_ARMA[&!color=#-16777216]
	MDH_LYSP[&!color=#-16777216]
	MDH_ACMA[&!color=#-16777216]
	MDH_ANVA[&!color=#-16777216]
	MDH_ANASP[&!color=#-16777216]
	MDH_NOPU1[&!color=#-16777216]
	MDH_NOSP[&!color=#-16777216]
	MDH_GLVI[&!color=#-16777216]
	MDH_FLBA1[&!color=#-16777216]
	MDH_PSTO[&!color=#-16777216]
	MDH_CAOC[&!color=#-16777216]
	MDH_CASP1[&!color=#-16777216]
	MDH_CAGI[&!color=#-16777216]
	MDH_FLBA3[&!color=#-16777216]
	MDH_CHGL[&!color=#-16777216]
	MDH_FLBA4[&!color=#-16777216]
	MDH_ROBI[&!color=#-16777216]
	MDH_POSP[&!color=#-16777216]
	MDH_POIR[&!color=#-16777216]
	MDH_UNEU[&!color=#-16777216]
	MDH_KOAL[&!color=#-16777216]
	MDH_FLBA5[&!color=#-16777216]
	MDH_DODO[&!color=#-16777216]
	MDH_GRFO[&!color=#-16777216]
	MDH_CRAT[&!color=#-16777216]
	MDH_LEBL[&!color=#-16777216]
	MDH_BATH1[&!color=#-16777216]
	UNK_BAOV[&!color=#-16777216]
	UNK_BADO[&!color=#-16777216]
	MDH_BAFI[&!color=#-16777216]
	MDH_BAFR1[&!color=#-16777216]
	MDH_BAFR[&!color=#-16777216]
	UNK_BACE[&!color=#-16777216]
	UNK_BAUN1[&!color=#-16777216]
	UNK_PAJO[&!color=#-16777216]
	UNK_BAEG[&!color=#-16777216]
	UNK_BAST1[&!color=#-16777216]
	MDH_PASP1[&!color=#-16777216]
	MDH_CAAZ[&!color=#-16777216]
	UNK_ALPU[&!color=#-16777216]
	MDH_FLBA[&!color=#-16777216]
	MDH_FLPS[&!color=#-16777216]
	MDH_FLJO[&!color=#-16777216]
	MDH_FLFR[&!color=#-16777216]
	MDH_FLBA2[&!color=#-16777216]
	MDH_DYFE[&!color=#-16777216]
	MDH_PESP[&!color=#-16777216]
	MDH_PEHE[&!color=#-16777216]
	MDH_SPSP[&!color=#-16777216]
	MDH_SPLI[&!color=#-16777216]
	MDH_MIMU[&!color=#-16777216]
	MDH_SEFL[&!color=#-16777216]
	MDH_PYAE[&!color=#-16777216]
	MDH_PYAR[&!color=#-16777216]
	MDH_PYIS[&!color=#-16777216]
	MDH_PYCA[&!color=#-16777216]
	MDH_THNE[&!color=#-16777216]
	MDH_THETE[&!color=#-16777216]
	MDH_CAMA[&!color=#-16777216]
	MDH_AEPE[&!color=#-16777216]
	MDH_UNMA1[&!color=#-16777216]
	MDH_UNMA[&!color=#-16777216]
	MDH_NIMA[&!color=#-16777216]
	MDH_NIMA1[&!color=#-16777216]
	LDH_CAFA9[&!color=#-16777216]
	MDH_LIMO[&!color=#-16777216]
	LDH_LIWE[&!color=#-16777216]
	UNK_LIIN[&!color=#-16777216]
	MDH_LIMO4[&!color=#-16777216]
	UNK_LIMO1[&!color=#-16777216]
	MDH_LIMO1[&!color=#-16777216]
	LDH_LIGR[&!color=#-16777216]
	UNK_LATH2[&!color=#-16777216]
	UNK_KLLA[&!color=#-16777216]
	UNK_ZYRO[&!color=#-16777216]
	UNK_SACE[&!color=#-16777216]
	MDH_ORSP[&!color=#-16777216]
	MDH_PISP[&!color=#-16777216]
	MDHmLOEL[&!color=#-16777216]
	MDHmPIST[&!color=#-16777216]
	UNK_CLLU[&!color=#-16777216]
	UNK_DEHA1[&!color=#-16777216]
	UNK_PIGU1[&!color=#-16777216]
	MDHmCAAL[&!color=#-16777216]
	MDHmCATR[&!color=#-16777216]
	MDHmPIPA[&!color=#-16777216]
	UNK_LATH[&!color=#-16777216]
	UNK_KLLA1[&!color=#-16777216]
	MDH_SACE[&!color=#-16777216]
	UNK_ZYRO1[&!color=#-16777216]
	UNK_CAGL[&!color=#-16777216]
	UNK_VAPO[&!color=#-16777216]
	UNK_ASGO[&!color=#-16777216]
	UNK_YALI1[&!color=#-16777216]
	MDH_MICA[&!color=#-16777216]
	UNK_COIM[&!color=#-16777216]
	MDH_AJDE1[&!color=#-16777216]
	MDH_AJCA1[&!color=#-16777216]
	MDH_PABR3[&!color=#-16777216]
	MDH_PABR1[&!color=#-16777216]
	UNK_PECH1[&!color=#-16777216]
	MDH_PABR4[&!color=#-16777216]
	MDH_PEMA[&!color=#-16777216]
	MDH_TAST[&!color=#-16777216]
	UNK_ASOR[&!color=#-16777216]
	MDH_ASFU1[&!color=#-16777216]
	MDH_TAEM[&!color=#-16777216]
	MDHmASTE[&!color=#-16777216]
	UNK_ASNI[&!color=#-16777216]
	MDH_ASNI1[&!color=#-16777216]
	MDH_ASCL1[&!color=#-16777216]
	MDHmNECR[&!color=#-16777216]
	MDHmCHGL1[&!color=#-16777216]
	UNK_MAGR1[&!color=#-16777216]
	UNK_POAN[&!color=#-16777216]
	UNK_GIZE[&!color=#-16777216]
	UNK_NEHA1[&!color=#-16777216]
	MDHmPYTR[&!color=#-16777216]
	UNK_PHNO[&!color=#-16777216]
	MDH_LABI1[&!color=#-16777216]
	UNK_COCI1[&!color=#-16777216]
	MDH_CRNE1[&!color=#-16777216]
	UNK_NEHA[&!color=#-16777216]
	UNK_ASNI4[&!color=#-16777216]
	UNK_PECH2[&!color=#-16777216]
	UNK_ASNI1[&!color=#-16777216]
	UNK_YALI[&!color=#-16777216]
	MDH_MICA1[&!color=#-16777216]
	UNK_ASNI2[&!color=#-16777216]
	MDH_ASFL[&!color=#-16777216]
	MDH_UNRE[&!color=#-16777216]
	UNK_COIM1[&!color=#-16777216]
	MDH_ASFU[&!color=#-16777216]
	MDH_NEFI[&!color=#-16777216]
	MDH_ASCL[&!color=#-16777216]
	UNK_ASNI5[&!color=#-16777216]
	MDH_ASNI[&!color=#-16777216]
	UNK_PECH[&!color=#-16777216]
	MDH_AJCA2[&!color=#-16777216]
	MDH_AJCA[&!color=#-16777216]
	MDH_AJDE[&!color=#-16777216]
	MDH_PABR2[&!color=#-16777216]
	MDH_PABR[&!color=#-16777216]
	MDH_TAST1[&!color=#-16777216]
	MDH_PEMA1[&!color=#-16777216]
	MDHmNECR1[&!color=#-16777216]
	MDHmCHGL[&!color=#-16777216]
	UNK_MAGR[&!color=#-16777216]
	UNK_GIZE1[&!color=#-16777216]
	UNK_NEHA2[&!color=#-16777216]
	UNK_SCSC[&!color=#-16777216]
	UNK_BOFU[&!color=#-16777216]
	MDH_PYTR[&!color=#-16777216]
	UNK_CLLU1[&!color=#-16777216]
	UNK_PIGU[&!color=#-16777216]
	MDHmCATR1[&!color=#-16777216]
	MDHmCADU[&!color=#-16777216]
	MDH_CAAL[&!color=#-16777216]
	MDH_PIST[&!color=#-16777216]
	MDHmLOEL1[&!color=#-16777216]
	UNK_DEHA[&!color=#-16777216]
	MDH_LABI[&!color=#-16777216]
	UNK_COCI[&!color=#-16777216]
	MDH_CRNE[&!color=#-16777216]
	UNK_MAGL[&!color=#-16777216]
	MDHmTRBR[&!color=#-16777216]
	MDH_TRCR3[&!color=#-16777216]
	MDH_LEAM[&!color=#-16777216]
	MDH_LEIN1[&!color=#-16777216]
	MDH_LEMA1[&!color=#-16777216]
	MDH_LESP[&!color=#-16777216]
	MDH_LELA[&!color=#-16777216]
	MDH_LEMA3[&!color=#-16777216]
	MDH_LEIN3[&!color=#-16777216]
	MDH_LEBR1[&!color=#-16777216]
	MDH_ISGA[&!color=#-16777216]
	MDH_TRCR1[&!color=#-16777216]
	MDH_TRCR[&!color=#-16777216]
	MDH_TRCR2[&!color=#-16777216]
	MDH_TRBR[&!color=#-16777216]
	MDH_LEMA[&!color=#-16777216]
	MDH_LEIN[&!color=#-16777216]
	MDH_LEBR[&!color=#-16777216]
	MDH_PHSP1[&!color=#-16777216]
	UNK_PHSP[&!color=#-16777216]
	MDH_TOAU1[&!color=#-16777216]
	MDH_PRMI[&!color=#-16777216]
	MDH_ACPL[&!color=#-16777216]
	MDH_ACMI[&!color=#-16777216]
	MDH_HADU[&!color=#-16777216]
	MDH_MAHA[&!color=#-16777216]
	MDH_CAHA[&!color=#-16777216]
	UNK_PRST[&!color=#-16777216]
	UNK_PRAL[&!color=#-16777216]
	UNK_PRRE[&!color=#-16777216]
	MDH_PHAS[&!color=#-16777216]
	MDH_PHLU[&!color=#-16777216]
	MDH_YEIN[&!color=#-16777216]
	MDH_YEEN[&!color=#-16777216]
	MDH_YEKR[&!color=#-16777216]
	MDH_YERU[&!color=#-16777216]
	MDH_YEMO[&!color=#-16777216]
	MDH_YEBE[&!color=#-16777216]
	MDH_YEFR[&!color=#-16777216]
	MDH_PEAT[&!color=#-16777216]
	MDH_PECA[&!color=#-16777216]
	MDH_DIDA1[&!color=#-16777216]
	MDH_DIZE[&!color=#-16777216]
	MDH_DIDA[&!color=#-16777216]
	MDH_ERPY[&!color=#-16777216]
	MDH_ERTA[&!color=#-16777216]
	MDH_PASP2[&!color=#-16777216]
	MDH_CISP[&!color=#-16777216]
	MDH_ESFE[&!color=#-16777216]
	UNK_CIYO[&!color=#-16777216]
	MDH_ESCO1[&!color=#-16777216]
	MDH_ESCO2[&!color=#-16777216]
	MDH_ESCO[&!color=#-16777216]
	MDH_ENSP[&!color=#-16777216]
	MDH_KLPN1[&!color=#-16777216]
	MDH_SATY[&!color=#-16777216]
	MDH_SAEN4[&!color=#-16777216]
	MDH_SAEN1[&!color=#-16777216]
	MDH_SAEN[&!color=#-16777216]
	MDH_SAEN3[&!color=#-16777216]
	MDH_CIKO[&!color=#-16777216]
	MDH_SALMU[&!color=#-16777216]
	MDH_SAEN2[&!color=#-16777216]
	MDH_CRTU[&!color=#-16777216]
	MDH_CRSA[&!color=#-16777216]
	MDH_SEPR[&!color=#-16777216]
	MDH_EDIC[&!color=#-16777216]
	MDH_VIFI[&!color=#-16777216]
	MDH_ALSA[&!color=#-16777216]
	MDH_VIFU[&!color=#-16777216]
	MDH_VIME[&!color=#-16777216]
	MDH_VIVU1[&!color=#-16777216]
	MDH_VIPA[&!color=#-16777216]
	MDH_VISP[&!color=#-16777216]
	MDH_VIHA[&!color=#-16777216]
	MDH_VIAL[&!color=#-16777216]
	MDH_VIPA1[&!color=#-16777216]
	MDH_VISP1[&!color=#-16777216]
	MDH_VICO[&!color=#-16777216]
	MDH_VICH[&!color=#-16777216]
	MDH_VIMI[&!color=#-16777216]
	MDH_PHPR1[&!color=#-16777216]
	MDH_PHPR[&!color=#-16777216]
	MDH_VIAN[&!color=#-16777216]
	MDH_PHSP[&!color=#-16777216]
	MDH_SHWO[&!color=#-16777216]
	MDH_SHSP2[&!color=#-16777216]
	MDH_SHPI[&!color=#-16777216]
	MDH_SHPE[&!color=#-16777216]
	MDH_SHHA[&!color=#-16777216]
	MDH_AESA[&!color=#-16777216]
	MDH_AEHY[&!color=#-16777216]
	MDH_SHSP1[&!color=#-16777216]
	MDH_SHAM[&!color=#-16777216]
	MDH_SHDE[&!color=#-16777216]
	MDH_SHFR[&!color=#-16777216]
	MDH_SHON[&!color=#-16777216]
	MDH_SHBA[&!color=#-16777216]
	MDH_SHSP[&!color=#-16777216]
	MDH_SHLO[&!color=#-16777216]
	MDH_SHSE[&!color=#-16777216]
	MDH_SHBE[&!color=#-16777216]
	MDH_VIBMA[&!color=#-16777216]
	MDH_MOSP[&!color=#-16777216]
	MDH_MOYA[&!color=#-16777216]
	MDH_MORS5[&!color=#-16777216]
	MDH_MOSP2[&!color=#-16777216]
	MDH_MOSP1[&!color=#-16777216]
	MDH_MORJA[&!color=#-16777216]
	MDH_HASO[&!color=#-16777216]
	MDH_PADA[&!color=#-16777216]
	MDH_MASU[&!color=#-16777216]
	MDH_PAMU[&!color=#-16777216]
	MDH_HAIN[&!color=#-16777216]
	MDH_AGAP[&!color=#-16777216]
	MDH_HAPA1[&!color=#-16777216]
	MDH_HAPA[&!color=#-16777216]
	MDH_ALMA[&!color=#-16777216]
	MDH_GLSP[&!color=#-16777216]
	MDH_PSAT[&!color=#-16777216]
	MDH_IDBA[&!color=#-16777216]
	MDH_IDLO[&!color=#-16777216]
	MDH_PSHA[&!color=#-16777216]
	MDH_ALBA[&!color=#-16777216]
	MDH_PSTU[&!color=#-16777216]
	MDH_COPS1[&!color=#-16777216]
	MDH_PSSP2[&!color=#-16777216]
	MDH_PSIN[&!color=#-16777216]
	MDH_ACSU[&!color=#-16777216]
	UNK_DRGR2[&!color=#-16777216]
	UNK_DRWI2[&!color=#-16777216]
	UNK_DRVI3[&!color=#-16777216]
	UNK_DRMO[&!color=#-16777216]
	UNK_DRAN2[&!color=#-16777216]
	UNK_DRME1[&!color=#-16777216]
	UNK_DRSI[&!color=#-16777216]
	UNK_DRPS[&!color=#-16777216]
	UNK_DRVI4[&!color=#-16777216]
	UNK_DRMO4[&!color=#-16777216]
	UNK_DRWI1[&!color=#-16777216]
	UNK_DRMO2[&!color=#-16777216]
	UNK_DRGR1[&!color=#-16777216]
	UNK_DRPS2[&!color=#-16777216]
	MDH_SCJA[&!color=#-16777216]
	MDH_ECGR[&!color=#-16777216]
	MDHmACPI[&!color=#-16777216]
	MDH_TRCA1[&!color=#-16777216]
	MDHmCUQU[&!color=#-16777216]
	UNK_ANGA1[&!color=#-16777216]
	MDHmLYTE[&!color=#-16777216]
	MDHmAPME[&!color=#-16777216]
	MDH_STPU[&!color=#-16777216]
	MDH_IXSC1[&!color=#-16777216]
	MDHmBRBE[&!color=#-16777216]
	UNK_BRFL1[&!color=#-16777216]
	UNK_TENI1[&!color=#-16777216]
	MDH_SPID[&!color=#-16777216]
	MDHmDARE[&!color=#-16777216]
	MDHmOSMO[&!color=#-16777216]
	MDHmSASA[&!color=#-16777216]
	MDHmSASA1[&!color=#-16777216]
	MDHmSASA2[&!color=#-16777216]
	MDHmTAGU1[&!color=#-16777216]
	MDHmTAGU[&!color=#-16777216]
	MDHmEQCA[&!color=#-16777216]
	MDH_SUSC[&!color=#-16777216]
	MDHmMODO[&!color=#-16777216]
	MDHmRANO[&!color=#-16777216]
	MDHmMUMU[&!color=#-16777216]
	MDHmCAFA[&!color=#-16777216]
	MDHmHOSA[&!color=#-16777216]
	MDHmLEEU[&!color=#-16777216]
	MDHmLOAF[&!color=#-16777216]
	MDHmDANO[&!color=#-16777216]
	MDHmCALU[&!color=#-16777216]
	MDHmSUSC[&!color=#-16777216]
	MDHmDIVI[&!color=#-16777216]
	MDHmSMDO[&!color=#-16777216]
	MDHmORCU[&!color=#-16777216]
	MDHmTUGL[&!color=#-16777216]
	MDHmBOTA[&!color=#-16777216]
	MDHmCESI[&!color=#-16777216]
	MDHmFECA[&!color=#-16777216]
	MDHmTABR[&!color=#-16777216]
	MDHmMEAU[&!color=#-16777216]
	UNK_HOSA[&!color=#-16777216]
	MDHM_MACFA[&!color=#-16777216]
	MDHmXELA1[&!color=#-16777216]
	MDHmXESI[&!color=#-16777216]
	MDHmXELA[&!color=#-16777216]
	MDHmLESA[&!color=#-16777216]
	MDH_PLPA[&!color=#-16777216]
	UNK_CASP[&!color=#-16777216]
	UNK_VIVI[&!color=#-16777216]
	UNK_PHPA4[&!color=#-16777216]
	UNK_PHPA1[&!color=#-16777216]
	MDH_MISP1[&!color=#-16777216]
	UNK_OSLU[&!color=#-16777216]
	UNK_OSLU2[&!color=#-16777216]
	UNK_MIPU[&!color=#-16777216]
	MDH_MISP2[&!color=#-16777216]
	UNK_PHPA6[&!color=#-16777216]
	UNK_PHPA7[&!color=#-16777216]
	UNK_PHPA5[&!color=#-16777216]
	UNK_SOBI1[&!color=#-16777216]
	UNK_ZEMA[&!color=#-16777216]
	UNK_ORSA[&!color=#-16777216]
	UNK_ZEMA1[&!color=#-16777216]
	UNK_ZEMA2[&!color=#-16777216]
	MDH_ZEMA1[&!color=#-16777216]
	UNK_ORSA1[&!color=#-16777216]
	UNK_SOBI3[&!color=#-16777216]
	MDHM_FRAAN[&!color=#-16777216]
	MDHmARTH[&!color=#-16777216]
	UNK_POTR[&!color=#-16777216]
	UNK_ZEMA3[&!color=#-16777216]
	MDH_ARTH[&!color=#-16777216]
	MDH_RICO1[&!color=#-16777216]
	MDHgORSA[&!color=#-16777216]
	MDH_DIJA[&!color=#-16777216]
	MDH_LEMA2[&!color=#-16777216]
	MDH_LEIN2[&!color=#-16777216]
	MDH_LEBR2[&!color=#-16777216]
	MDH_PEMA17[&!color=#-16777216]
	MDH_PEMA16[&!color=#-16777216]
	MDH_PEMA15[&!color=#-16777216]
	MDH_PEMA19[&!color=#-16777216]
	MDH_PEMA7[&!color=#-16777216]
	MDH_PEMA5[&!color=#-16777216]
	MDH_PEMA4[&!color=#-16777216]
	MDH_PEMA6[&!color=#-16777216]
	MDH_PEMA18[&!color=#-16777216]
	MDH_PEMA8[&!color=#-16777216]
	MDH_PEMA3[&!color=#-16777216]
	MDH_PEMA12[&!color=#-16777216]
	MDH_PEMA11[&!color=#-16777216]
	MDH_PEMA10[&!color=#-16777216]
	MDH_PEMA14[&!color=#-16777216]
	MDH_PEMA13[&!color=#-16777216]
	MDH_PEMA9[&!color=#-16777216]
	MDH_POEN[&!color=#-16777216]
	MDH_POUE[&!color=#-16777216]
	MDH_POGI[&!color=#-16777216]
	UNK_BAEG1[&!color=#-16777216]
	UNK_BAST[&!color=#-16777216]
	UNK_BAUN[&!color=#-16777216]
	UNK_BACE1[&!color=#-16777216]
	UNK_BADO1[&!color=#-16777216]
	UNK_BACO1[&!color=#-16777216]
	UNK_BAPL[&!color=#-16777216]
	UNK_BACO[&!color=#-16777216]
	MDH_PADI[&!color=#-16777216]
	MDH_BASP2[&!color=#-16777216]
	MDH_BAFI1[&!color=#-16777216]
	MDH_BATH[&!color=#-16777216]
	UNK_BACA[&!color=#-16777216]
	MDH_BAFR2[&!color=#-16777216]
	MDH_PRSP[&!color=#-16777216]
	MDH_PRTA[&!color=#-16777216]
	MDH_PRVE[&!color=#-16777216]
	MDH_PRME[&!color=#-16777216]
	UNK_UNRU[&!color=#-16777216]
	UNK_TRCR[&!color=#-16777216]
	MDHcTRCR1[&!color=#-16777216]
	MDHcTRCR[&!color=#-16777216]
	MDHcTRBR[&!color=#-16777216]
	MDHcLEIN[&!color=#-16777216]
	MDHcLEMA[&!color=#-16777216]
	MDHcLEME[&!color=#-16777216]
	MDHcLEBR[&!color=#-16777216]
	UNK_PATE[&!color=#-16777216]
	MDH_TETH[&!color=#-16777216]
	UNK_PATE2[&!color=#-16777216]
	UNK_PATE1[&!color=#-16777216]
	MDHcGASU[&!color=#-16777216]
	MDH_DIDI[&!color=#-16777216]
	UNK_SCJA[&!color=#-16777216]
	MDH_SCMA1[&!color=#-16777216]
	MDHcCLSI[&!color=#-16777216]
	UNK_CAEL[&!color=#-16777216]
	UNK_CABR1[&!color=#-16777216]
	UNK_NEVE[&!color=#-16777216]
	MDH_HYMA[&!color=#-16777216]
	MDH_ORLA[&!color=#-16777216]
	MDHcACBR[&!color=#-16777216]
	MDH_SASA2[&!color=#-16777216]
	MDH_SASA1[&!color=#-16777216]
	MDH_DARE1[&!color=#-16777216]
	MDHcCTID[&!color=#-16777216]
	MDH_OSMO1[&!color=#-16777216]
	MDH_DARE[&!color=#-16777216]
	MDHcSPID[&!color=#-16777216]
	MDH_SASA[&!color=#-16777216]
	MDH_OSMO[&!color=#-16777216]
	UNK_TENI2[&!color=#-16777216]
	MDH_RACA[&!color=#-16777216]
	MDH_XESI[&!color=#-16777216]
	MDH_XELA[&!color=#-16777216]
	MDH_RANO[&!color=#-16777216]
	MDH_FECA[&!color=#-16777216]
	MDHcEQCA[&!color=#-16777216]
	MDH_SUSC1[&!color=#-16777216]
	UNK_MAFA3[&!color=#-16777216]
	UNK_MODO[&!color=#-16777216]
	MDH_GAGA[&!color=#-16777216]
	UNK_MUMU2[&!color=#-16777216]
	MDH_BOTA[&!color=#-16777216]
	MDH_CAFA[&!color=#-16777216]
	MDH_TAGU[&!color=#-16777216]
	MDHcMYCA[&!color=#-16777216]
	MDHcMYGA[&!color=#-16777216]
	MDHcLOAU[&!color=#-16777216]
	MDHcLOPE[&!color=#-16777216]
	MDHcLOSC1[&!color=#-16777216]
	MDHcLOGI[&!color=#-16777216]
	MDHcLOSC[&!color=#-16777216]
	MDHcSTPU[&!color=#-16777216]
	UNK_BRFL[&!color=#-16777216]
	MDHcCIIN[&!color=#-16777216]
	UNK_MOBR[&!color=#-16777216]
	MDHcNULA[&!color=#-16777216]
	MDH_AEAE[&!color=#-16777216]
	MDHcBOMO[&!color=#-16777216]
	MDH_TRCA[&!color=#-16777216]
	UNK_ANGA[&!color=#-16777216]
	UNK_APME1[&!color=#-16777216]
	MDHcNAVI[&!color=#-16777216]
	MDHcLYTE[&!color=#-16777216]
	UNK_DRER[&!color=#-16777216]
	UNK_DRPE[&!color=#-16777216]
	UNK_DRMO1[&!color=#-16777216]
	UNK_DRVI1[&!color=#-16777216]
	UNK_DRAN1[&!color=#-16777216]
	UNK_DRYA[&!color=#-16777216]
	UNK_DRME[&!color=#-16777216]
	UNK_DRGR3[&!color=#-16777216]
	UNK_ACPI[&!color=#-16777216]
	MDH_CACL[&!color=#-16777216]
	MDH_IXSC2[&!color=#-16777216]
	MDH_CHVU[&!color=#-16777216]
	MDH_PIPI[&!color=#-16777216]
	UNK_PISI[&!color=#-16777216]
	MDHcARTH1[&!color=#-16777216]
	MDHcSOLY[&!color=#-16777216]
	MDH_RICO[&!color=#-16777216]
	UNK_POTR1[&!color=#-16777216]
	UNK_ORSA4[&!color=#-16777216]
	UNK_VIVI3[&!color=#-16777216]
	UNK_SOBI2[&!color=#-16777216]
	UNK_POTR2[&!color=#-16777216]
	MDHC_MESCR[&!color=#-16777216]
	MDHC_BETVU[&!color=#-16777216]
	UNK_POTR4[&!color=#-16777216]
	UNK_POTR3[&!color=#-16777216]
	MDH_LUAL[&!color=#-16777216]
	MDH_LUAL1[&!color=#-16777216]
	UNK_METR[&!color=#-16777216]
	MDHcCIAR[&!color=#-16777216]
	MDHcGLMA[&!color=#-16777216]
	UNK_VIVI2[&!color=#-16777216]
	MDH_RICO2[&!color=#-16777216]
	MDHcUNKN[&!color=#-16777216]
	MDH_SOTU[&!color=#-16777216]
	MDH_SOCH[&!color=#-16777216]
	MDH_PLMA[&!color=#-16777216]
	MDH_NITA[&!color=#-16777216]
	MDHcTRAE[&!color=#-16777216]
	UNK_ORSA2[&!color=#-16777216]
	MDH_ZEMA[&!color=#-16777216]
	MDH_ZEMA2[&!color=#-16777216]
	UNK_SOBI[&!color=#-16777216]
	MDHcARTH2[&!color=#-16777216]
	MDHcARTH[&!color=#-16777216]
	UNK_OSLU1[&!color=#-16777216]
	MDH_CHRE[&!color=#-16777216]
	MDHcMASQ[&!color=#-16777216]
	UNK_MIPU1[&!color=#-16777216]
	MDHcMISP[&!color=#-16777216]
	MDH_KRFL[&!color=#-16777216]
	MDH_MYIN[&!color=#-16777216]
	MDH_MYKA[&!color=#-16777216]
	MDH_MYAV[&!color=#-16777216]
	MDH_MYLE[&!color=#-16777216]
	MDH_MYTU[&!color=#-16777216]
	MDH_NOSP1[&!color=#-16777216]
	MDH_ARAU[&!color=#-16777216]
	MDH_BRLI[&!color=#-16777216]
	MDH_JASP1[&!color=#-16777216]
	MDH_PRAC[&!color=#-16777216]
	MDH_KORH[&!color=#-16777216]
	MDH_STRO[&!color=#-16777216]
	MDH_SAKE[&!color=#-16777216]
	MDH_CEFL[&!color=#-16777216]
	MDH_ACUR[&!color=#-16777216]
	MDH_ACMI1[&!color=#-16777216]
	MDH_SAVI[&!color=#-16777216]
	MDH_NODA[&!color=#-16777216]
	MDH_THFU[&!color=#-16777216]
	MDH_SAER[&!color=#-16777216]
	MDH_STSP1[&!color=#-16777216]
	MDH_THCU[&!color=#-16777216]
	MDH_STHY[&!color=#-16777216]
	MDH_STFL[&!color=#-16777216]
	MDH_STRO1[&!color=#-16777216]
	MDH_STAL[&!color=#-16777216]
	MDH_STSV[&!color=#-16777216]
	MDH_STVI[&!color=#-16777216]
	MDH_STAV[&!color=#-16777216]
	MDH_STCO[&!color=#-16777216]
	MDH_STGR[&!color=#-16777216]
	MDH_STGH[&!color=#-16777216]
	MDH_STSP2[&!color=#-16777216]
	MDH_STCL[&!color=#-16777216]
	MDH_CAAC[&!color=#-16777216]
	MDH_GOBR[&!color=#-16777216]
	MDH_MYVA[&!color=#-16777216]
	MDH_RHJO[&!color=#-16777216]
	MDH_NOFA[&!color=#-16777216]
	MDH_RHER[&!color=#-16777216]
	MDH_RUXY[&!color=#-16777216]
	MDH_COJE1[&!color=#-16777216]
	MDH_COJE[&!color=#-16777216]
	MDH_COUR[&!color=#-16777216]
	MDH_COAM[&!color=#-16777216]
	MDH_COKR[&!color=#-16777216]
	MDH_COGE[&!color=#-16777216]
	MDH_COLI[&!color=#-16777216]
	MDH_COTU[&!color=#-16777216]
	MDH_COPS[&!color=#-16777216]
	MDH_COAC[&!color=#-16777216]
	MDH_COAU[&!color=#-16777216]
	MDH_COGL1[&!color=#-16777216]
	MDH_COEF[&!color=#-16777216]
	MDH_COGL[&!color=#-16777216]
	MDH_CODI[&!color=#-16777216]
	MDH_COMA[&!color=#-16777216]
	MDH_ACCO[&!color=#-16777216]
	UNK_ACOD[&!color=#-16777216]
	MDH_MOMU[&!color=#-16777216]
	MDH_MOCU[&!color=#-16777216]
	MDH_JODE[&!color=#-16777216]
	MDH_OPBA1[&!color=#-16777216]
	MDH_OPTE[&!color=#-16777216]
	MDH_PHZU[&!color=#-16777216]
	MDH_ACFE[&!color=#-16777216]
	MDH_VEBA[&!color=#-16777216]
	MDH_VESP[&!color=#-16777216]
	MDH_BAEL1[&!color=#-16777216]
	MDH_BAEL[&!color=#-16777216]
	MDH_CHFL[&!color=#-16777216]
	MDH_AKMU[&!color=#-16777216]
	MDH_VEBA1[&!color=#-16777216]
	MDH_COBU[&!color=#-16777216]
	MDH_RIGR[&!color=#-16777216]
	MDH_LEIN4[&!color=#-16777216]
	MDH_LEBO[&!color=#-16777216]
	MDH_LEBI[&!color=#-16777216]
	MDH_LEPN1[&!color=#-16777216]
	MDH_LEPN[&!color=#-16777216]
	MDH_LEDR[&!color=#-16777216]
	MDH_MASP[&!color=#-16777216]
	MDH_GEOB[&!color=#-16777216]
	MDH_LEAR[&!color=#-16777216]
	MDH_CHTR[&!color=#-16777216]
	MDH_CHMU[&!color=#-16777216]
	MDH_CHAB[&!color=#-16777216]
	MDH_CHFE1[&!color=#-16777216]
	MDH_CHCA[&!color=#-16777216]
	MDH_CHPN[&!color=#-16777216]
	MDH_CAPR[&!color=#-16777216]
	MDHoARTH[&!color=#-16777216]
	UNK_PHPA3[&!color=#-16777216]
	UNK_PHPA2[&!color=#-16777216]
	UNK_PHPA8[&!color=#-16777216]
	MDH_SASP[&!color=#-16777216]
	MDH_NIEU1[&!color=#-16777216]
	MDH_NIEU[&!color=#-16777216]
	MDH_NIMU[&!color=#-16777216]
	MDH_SILI[&!color=#-16777216]
	MDH_GAFE[&!color=#-16777216]
	MDH_JASP[&!color=#-16777216]
	MDH_HEAR[&!color=#-16777216]
	MDH_HESE[&!color=#-16777216]
	MDH_RAPI1[&!color=#-16777216]
	MDH_RAPI[&!color=#-16777216]
	MDH_RASO[&!color=#-16777216]
	MDH_CUME[&!color=#-16777216]
	MDH_CUTA[&!color=#-16777216]
	MDH_RAEU[&!color=#-16777216]
	MDH_AQUAR[&!color=#-16777216]
	MDH_LISP[&!color=#-16777216]
	MDH_COTE[&!color=#-16777216]
	MDH_DEAC[&!color=#-16777216]
	MDH_ACEB[&!color=#-16777216]
	MDH_ACAV[&!color=#-16777216]
	MDH_POSP1[&!color=#-16777216]
	MDH_ACDE[&!color=#-16777216]
	MDH_VAPA[&!color=#-16777216]
	MDH_VEEI[&!color=#-16777216]
	MDH_PONA[&!color=#-16777216]
	MDH_RHFE[&!color=#-16777216]
	MDH_MEPE[&!color=#-16777216]
	UNK_HYMA[&!color=#-16777216]
	MDH_LECH[&!color=#-16777216]
	MDH_THIN[&!color=#-16777216]
	MDH_PONE1[&!color=#-16777216]
	MDH_PONE[&!color=#-16777216]
	MDH_BOAV[&!color=#-16777216]
	MDH_BOPE1[&!color=#-16777216]
	MDH_BOPE[&!color=#-16777216]
	MDH_BUXE[&!color=#-16777216]
	MDH_BUGR[&!color=#-16777216]
	MDH_BUTH[&!color=#-16777216]
	MDH_BUTH2[&!color=#-16777216]
	MDH_BUSP[&!color=#-16777216]
	MDH_BUVI1[&!color=#-16777216]
	MDH_BUPH1[&!color=#-16777216]
	MDH_BUPH[&!color=#-16777216]
	MDH_SYFU[&!color=#-16777216]
	MDH_BDBA[&!color=#-16777216]
	MDH_AZCA1[&!color=#-16777216]
	MDH_XAAU2[&!color=#-16777216]
	MDH_XAAU1[&!color=#-16777216]
	MDH_BUAM1[&!color=#-16777216]
	MDH_BUVI[&!color=#-16777216]
	MDH_BUAM[&!color=#-16777216]
	MDH_BUTH1[&!color=#-16777216]
	MDH_ACCR[&!color=#-16777216]
	MDH_RHFE1[&!color=#-16777216]
	MDH_THSP2[&!color=#-16777216]
	MDH_CAAC2[&!color=#-16777216]
	MDH_DEAR[&!color=#-16777216]
	MDH_ARAR[&!color=#-16777216]
	MDH_AZSP[&!color=#-16777216]
	MDH_LAHO[&!color=#-16777216]
	MDH_LUNI[&!color=#-16777216]
	MDH_CHVI[&!color=#-16777216]
	UNK_EICO[&!color=#-16777216]
	MDH_NESI[&!color=#-16777216]
	MDH_NEFL[&!color=#-16777216]
	UNK_APME2[&!color=#-16777216]
	MDH_XYFA[&!color=#-16777216]
	MDH_XYFA1[&!color=#-16777216]
	MDH_XYLFA[&!color=#-16777216]
	MDH_XAOR[&!color=#-16777216]
	MDH_XACA[&!color=#-16777216]
	MDH_STSP[&!color=#-16777216]
	MDH_STMA[&!color=#-16777216]
	MDH_XACA1[&!color=#-16777216]
	MDH_ACRA[&!color=#-16777216]
	MDH_ACSP1[&!color=#-16777216]
	MDH_ACSP[&!color=#-16777216]
	MDH_ACSP2[&!color=#-16777216]
	MDH_THTH[&!color=#-16777216]
	MDH_THAQ[&!color=#-16777216]
	MDH_MERU[&!color=#-16777216]
	MDH_MESI1[&!color=#-16777216]
	MDH_DERA[&!color=#-16777216]
	MDH_DEDE[&!color=#-16777216]
	MDH_DEGE[&!color=#-16777216]
	MDH_CAHO1[&!color=#-16777216]
	MDH_PABE[&!color=#-16777216]
	MDH_ALEH[&!color=#-16777216]
	MDH_HAHA[&!color=#-16777216]
	MDH_GAPR1[&!color=#-16777216]
	MDH_ENAE[&!color=#-16777216]
	MDH_PSSP[&!color=#-16777216]
	MDH_PSCR[&!color=#-16777216]
	MDH_PSAR[&!color=#-16777216]
	MDH_ALSP1[&!color=#-16777216]
	MDH_SADE[&!color=#-16777216]
	MDH_TETU[&!color=#-16777216]
	MDH_CEJA[&!color=#-16777216]
	MDH_GAPR[&!color=#-16777216]
	MDH_MAGA1[&!color=#-16777216]
	MDH_MAGA2[&!color=#-16777216]
	MDH_MAGA[&!color=#-16777216]
	MDH_COLI1[&!color=#-16777216]
	MDH_GAPR2[&!color=#-16777216]
	MDH_MAGA3[&!color=#-16777216]
	MDH_NIMO[&!color=#-16777216]
	MDH_KAKO[&!color=#-16777216]
	MDH_DEPS[&!color=#-16777216]
	MDH_MASP1[&!color=#-16777216]
	MDH_MECA[&!color=#-16777216]
	MDH_GILA[&!color=#-16777216]
	MDH_TRVA3[&!color=#-16777216]
	LDH_TRVA1[&!color=#-16777216]
	LDH_TRVA[&!color=#-16777216]
	LDH_TRVA2[&!color=#-16777216]
	LDH_TRVA3[&!color=#-16777216]
	LDH_TEGA[&!color=#-16777216]
	LDH_TRTE[&!color=#-16777216]
	LDH_PEHO[&!color=#-16777216]
	MDH_TRVA1[&!color=#-16777216]
	LDH_HYAC[&!color=#-16777216]
	MDHcMOCO[&!color=#-16777216]
	MDHcTRBA1[&!color=#-16777216]
	MDHcTRBA[&!color=#-16777216]
	MDHcHYAC[&!color=#-16777216]
	MDHcMOAT[&!color=#-16777216]
	MDHcTRFO[&!color=#-16777216]
	MDHcTRTE[&!color=#-16777216]
	MDHcTEGA[&!color=#-16777216]
	MDH_TRVA4[&!color=#-16777216]
	MDH_TRVA[&!color=#-16777216]
	MDHcPEHO[&!color=#-16777216]
	MDH_TRVA5[&!color=#-16777216]
	MDH_TRVA2[&!color=#-16777216]
	MDH_ENHI[&!color=#-16777216]
	MDH_NOPU[&!color=#-16777216]
	LDH_VIPA[&!color=#-16777216]
	MDH_VIVU[&!color=#-16777216]
	LDH_VIPA1[&!color=#-16777216]
	LDH_VISP[&!color=#-16777216]
	LDH_VIFU[&!color=#-16777216]
	LDH_RESP[&!color=#-16777216]
	MDH_SUDE[&!color=#-16777216]
	LDH_PRAC3[&!color=#-16777216]
	LDH_PRAC1[&!color=#-16777216]
	LDH_PRAC[&!color=#-16777216]
	LDH_CODI[&!color=#-16777216]
	LDH_COKR1[&!color=#-16777216]
	LDH_COGL2[&!color=#-16777216]
	MDH_CLCA[&!color=#-16777216]
	MDH_BACO2[&!color=#-16777216]
	LDH_MACA1[&!color=#-16777216]
	LDH_STSA2[&!color=#-16777216]
	LDH_STCA1[&!color=#-16777216]
	LDH_SELRU[&!color=#-16777216]
	LDH_SERU[&!color=#-16777216]
	LDH_SEFL[&!color=#-16777216]
	LDH_ANLA[&!color=#-16777216]
	LDH_CAJE[&!color=#-16777216]
	LDH_CAJE5[&!color=#-16777216]
	LDH_CAJE1[&!color=#-16777216]
	LDH_CAJE2[&!color=#-16777216]
	LDH_CAJE3[&!color=#-16777216]
	LDH_CAJE4[&!color=#-16777216]
	LDH_CACO[&!color=#-16777216]
	MDH_LIMO3[&!color=#-16777216]
	MDH_LIMO2[&!color=#-16777216]
	MDH_LIMO5[&!color=#-16777216]
	LDH_LIMO1[&!color=#-16777216]
	LDH_LIGR1[&!color=#-16777216]
	DHL_LAJE[&!color=#-16777216]
	DHL_LAFE1[&!color=#-16777216]
	DHL_LAAN1[&!color=#-16777216]
	LDH_GAVA[&!color=#-16777216]
	LDH_WEPA[&!color=#-16777216]
	DHL2_LACCO[&!color=#-16777216]
	UNK_STIN1[&!color=#-16777216]
	DHL_STGO[&!color=#-16777216]
	DHL_STTH[&!color=#-16777216]
	DHL_STAG[&!color=#-16777216]
	DHL_LAHI[&!color=#-16777216]
	DHL_LABR[&!color=#-16777216]
	DHL_LAPL1[&!color=#-16777216]
	LDH_LAFE[&!color=#-16777216]
	LDH_LAVA1[&!color=#-16777216]
	DHL_LAAN[&!color=#-16777216]
	MDH_LARE6[&!color=#-16777216]
	MDH_LARE2[&!color=#-16777216]
	MDH_LARE3[&!color=#-16777216]
	MDH_LABU[&!color=#-16777216]
	DHL_OEOE[&!color=#-16777216]
	LDH_LAFE1[&!color=#-16777216]
	DHL_LAFE[&!color=#-16777216]
	DHL_LAAN3[&!color=#-16777216]
	MDH_LARE4[&!color=#-16777216]
	MDH_LECI[&!color=#-16777216]
	MDH_LALA[&!color=#-16777216]
	MDH_OEOE[&!color=#-16777216]
	MDH_LARH[&!color=#-16777216]
	MDH_LACA[&!color=#-16777216]
	MDH_LASA[&!color=#-16777216]
	LDH_LAIN1[&!color=#-16777216]
	LDH_LAGA[&!color=#-16777216]
	MDH_LAGA[&!color=#-16777216]
	DHL_LAJO[&!color=#-16777216]
	DHL_LAHE[&!color=#-16777216]
	LDH_LACR2[&!color=#-16777216]
	LDH_LAAC2[&!color=#-16777216]
	DHL_LADE[&!color=#-16777216]
	DHL_LASA[&!color=#-16777216]
	DHL_LAAN2[&!color=#-16777216]
	DHL_LARU[&!color=#-16777216]
	DHL_LAPL[&!color=#-16777216]
	DHL_LAPL2[&!color=#-16777216]
	DHL_LAFE2[&!color=#-16777216]
	MDH_LACO[&!color=#-16777216]
	MDH_LAVA[&!color=#-16777216]
	MDH_LARE5[&!color=#-16777216]
	MDH_LARE1[&!color=#-16777216]
;
end;
begin trees;
	tree tree_1 = [&R] (((((((((((((((((((((((((((((((((((((((LDH_CRGR:0.0260474566,((LDH_PATR:4.41E-7,(((((LDH_CAFA8:0.0109127721,((LDH_EQCA1:0.0035761451,LDH_TUTR:0.0291562849)[&PP=41.9105901612]:0.0222141165,LDH_MUPU:0.0073364727)[&PP=9.6064938491]:0.0073379312)[&PP=40.8299638432]:0.035324329,UNK_HOSA1:0.032693121)[&PP=44.539086803]:0.071037768,(LDH_MAMU2:0.0097143938,LDH_MAMU4:0.0149372379)[&PP=0…
end;
begin figtree;
	set appearance.backgroundColorAttribute="User Selection";
	set appearance.backgroundColour=#-1;
	set appearance.branchColorAttribute="User Selection";
	set appearance.branchLineWidth=1.0;
	set appearance.foregroundColour=#-16777216;
	set appearance.selectionColour=#-2144520576;
	set branchLabels.colorAttribute="User Selection";
	set branchLabels.displayAttribute="Branch times";
	set branchLabels.fontName="sansserif";
	set branchLabels.fontSize=8;
	set branchLabels.fontStyle=0;
	set branchLabels.isShown=false;
	set branchLabels.significantDigits=4;
	set layout.expansion=0;
	set layout.layoutType="RADIAL";
	set layout.zoom=0;
	set nodeBars.barWidth=4.0;
	set nodeLabels.colorAttribute="User Selection";
	set nodeLabels.displayAttribute="Node ages";
	set nodeLabels.fontName="sansserif";
	set nodeLabels.fontSize=8;
	set nodeLabels.fontStyle=0;
	set nodeLabels.isShown=false;
	set nodeLabels.significantDigits=4;
	set polarLayout.alignTipLabels=false;
	set polarLayout.angularRange=0;
	set polarLayout.rootAngle=0;
	set polarLayout.rootLength=100;
	set polarLayout.showRoot=true;
	set radialLayout.spread=0.0;
	set rectilinearLayout.alignTipLabels=false;
	set rectilinearLayout.curvature=0;
	set rectilinearLayout.rootLength=100;
	set scale.offsetAge=0.0;
	set scale.rootAge=1.0;
	set scale.scaleFactor=1.0;
	set scale.scaleRoot=false;
	set scaleAxis.automaticScale=true;
	set scaleAxis.fontSize=8.0;
	set scaleAxis.isShown=false;
	set scaleAxis.lineWidth=1.0;
	set scaleAxis.majorTicks=1.0;
	set scaleAxis.origin=0.0;
	set scaleAxis.reverseAxis=false;
	set scaleAxis.showGrid=true;
	set scaleAxis.significantDigits=4;
	set scaleBar.automaticScale=true;
	set scaleBar.fontSize=10.0;
	set scaleBar.isShown=true;
	set scaleBar.lineWidth=1.0;
	set scaleBar.scaleRange=0.0;
	set scaleBar.significantDigits=4;
	set tipLabels.colorAttribute="User Selection";
	set tipLabels.displayAttribute="Names";
	set tipLabels.fontName="sansserif";
	set tipLabels.fontSize=8;
	set tipLabels.fontStyle=0;
	set tipLabels.isShown=true;
	set tipLabels.significantDigits=4;
	set trees.order=false;
	set trees.orderType="increasing";
	set trees.rooting=false;
	set trees.rootingType="User Selection";
	set trees.transform=false;
	set trees.transformType="cladogram";
end;
