# Supplementary material for: An atomic-resolution view of neofunctionalization in the evolution of apicomplexan lactate dehydrogenases
Source: eLife. 2014 Jun 25;3:e02304. doi: 10.7554/eLife.02304 (PMC4109310; doi:10.7554/eLife.02304)
Supplement: Supplementary file 1. — Sequences, alignments, and trees. Alignments and tree files for both the original (Figure 3) and the alternative phylogeny. Alignment for Figure 5—figure supplement 1. Ancestral FASTA files and posterior probabilities for each ancestral sequence (parsed in Figure 6—figure supplements 1–6). DOI: http://dx.doi.org/10.7554/eLife.02304.033 [file elife02304s007.zip › Bioinformatics_Files/SupTable3_Alignment.a2m]

>AncMDH1
-----MIKRKKISLIGAGNIGGTLAHLIAQKELGDVVLFDIAEGMPQGKALDIAQSSPIM
GSDVKITGTNNYE-DIKGSDVVIITAGIPRKPGM-----SRDDLLSVNAKIMKDVAENIK
KYAPNAFVIVVTNPLDVMVYVLHKYSGLPHNKVVGMAGVLDSSRFRYFLAEELNVSVNDV
QAMVLGGHGDTMVPLVRYSTVGGIPLTELIKQGWITQEKIDEIVERTRNGGGEIVNLLKT
GSAYYAPAASAIEMAESYLKDKKRILPCSAYLEGEYGVKDLFVGVPVIIGKNGVEKIIEL
ELTEEEQEMFDKSVESVRELVEAVK----
>RbMDH
-----MKKNPKILLIGSGNIGGTLAHLISLKNLGDIVLFDVAEGIPQGKALDIMQANTLA
GSDIKIKGTNDYK-DIEGSDAIIITAGLPRKPGM-----SRDDLISVNTGIMKSVAENVK
KYAPNAFVIVITNPLDVMVYVMLKESGLPHNKVIGMAGVLDSSRFNFFLAEEFKVSTNSV
SSIVLGGHGDAMVPLARYSTVKGVPIPDLVKMGLSTNERIEKIIDRTRNGGGEIVALLKT
GSAYYAPAASAVEMLESYLQDKRQILTCAAYLQGEYGVKDLYAGVPIIIGKNGVEKVIEL
QLTTNEQALFDKSVDGVRKLIEAVK----
>AncMDH2
-----MTQRKKISLIGAGNIGGTLAHLIAQKELGDVVLFDIVEGMPQGKALDISHSSPIM
GSNVKITGTNNYE-DIKGSDVVIITAGIPRKPGM-----SRDDLLSVNAKIMKDVAENIK
KYCPNAFVIVVTNPLDVMVYVLHKYSGLPHNKVCGMAGVLDSSRFRYFLAEKLNVSPNDV
QAMVIGGHGDTMVPLTRYCTVGGIPLTEFIKQGWITQEEIDEIVERTRNAGGEIVNLLKT
GSAYFAPAASAIEMAESYLKDKKRILPCSAYLEGQYGVKDLFVGVPVIIGKNGVEKIIEL
ELTEEEQEMFDKSVESVRELVETVKKLNA
>AncMDH2*
-------MRKKISLIGAGQIGGTLAHLIAQKELGDVVLFDVVEGMPQGKALDLMHSSPIA
GSDVKITGTNNYE-DIKGSDVVIITAGIPRKPGM-----SRDDLLSINAKIMKEVAENIK
KYCPNAFVICITNPLDVMVYVLHKHSGLPHNKVCGMAGVLDSSRFRHFLAEKLNVSPKDV
QAMVIGGHGDTMVPLPRYCTVSGIPLPEFIKKGLITQEEIDEIVERTRNAGGEIVNLLKT
GSAYFAPAASAIEMAEAYLKDQKRILPCSAYLNGQYGVKDLFVGVPVVIGKNGVEKVIEL
ELTPEEKEMFDKSVESVRKLVEAVKSLNL
>AncMDH3
-------MRKKISLIGAGQIGGTLAHLVAQKNLGDVVLFDVVEGMPQGKALDLMHSSSIV
GSDVKITGTNNYE-DIKGSDVVIITAGVPRKPGM-----SRDDLLSINAKIMKSVAENIK
KYCPNAFVICITNPLDVMVYVFHKHSGLPHNKVCGMAGVLDSSRFRHFLAEKLNVSPKDV
QAMVIGGHGDTMVPLPRYCTVSGIPLSEFIKKGLITQEEIDEIVERTRNAGGEIVNLLKT
GSAYFAPAASAVEMAEAYLKDQKRILPCSAYLNGQYGVKDLFVGVPVVIGKNGVEKVIEL
ELTPEEKELFDKSVESVRKLVEAVKSLNL
>PfMDH
--------MTKIALIGSGQIGAIVGELCLLENLGDLILYDVVPGIPQGKALDLKHFSTIL
GVNRNILGTNQIE-DIKDADIIVITAGVQRKEGM-----TREDLIGVNGKIMKSVAESVK
LHCSKAFVICVSNPLDIMVNVFHKFSNLPHEKICGMAGILDTSRYCSLIADKLKVSAEDV
NAVILGGHGDLMVPLQRYTSVNGVPLSEFVKKNMISQNEIQEIIQKTRNMGAEIIKL-AK
ASAAFAPAAAITKMIKSYLYNENNLFTCAVYLNGHYNCSNLFVGSTAKINNKGAHPV-EF
PLTKEEQDLYTESIASVQSNTQKAFDLIK
>CpMDH
-------MRKKISIIGAGQIGSTIALLLGQKDLGDVYMFDIIEGVPQGKALDLNHCMALI
GSPAKIFGENNYE-YLQNSDVVIITAGVPRKPNM-----TRSDLLTVNAKIVGSVAENVG
KYCPNAFVICITNPLDAMVYYFKEKSGIPANKVCGMSGVLDSARFRCNLSRALGVKPSDV
SAIVVGGHGDEMIPLTSSVTIGGILLSDFVEQGKITHSQINEIIKKTAFGGGEIVELLKT
GSAFYAPAASAVAMAQAYLKDSKSVLVCSTYLTGQYNVNNLFVGVPVVIGKNGIEDVVIV
NLSDDEKSLFSKSVESIQNLVQDLKSLNL
>AncLDH
MAPATVVRRKKISLIGSGMIGGTMAYLVAQKELGDVVLFDIVKNMPQGKALDISHSSSIV
DTNVKVTGTNSYE-DIKGSDVVIITAGLTKAPGKSDKEWSRDDLLPFNAKIMREVGENIK
KYCPNAFVIVVTNPLDVMVKVLHEYSGLPKNKICGMAGVLDSSRFRYYIAEKLNVSPRDV
QAMVIGAHGDTMVPLTRYVTVNGIPLQEFIKKGWITQEEIDEIVERTKNAGGEIVNLLGQ
GSAYFAPAASAIEMAESYLKDKKRVLVCSCYLEGQYGHKDLFVGVPAVIGGNGVEKIIEL
ELTEEEQEMFDKSVDEVRELQKAIKALDA
>AncLDH*
-MTGTMTKRKKISLIGSGMIGGTMAYLCAQKELGDVVLFDVVKNMPQGKALDLSHSSSIA
DTNVKVTGTNSYE-DIKGSDVVIITAGLTKAPGKSDKEWSRDDLLPFNAKIMREVGENIK
KYCPNAFVIVITNPLDVMVKVLHEHSGLPKNKVCGMAGVLDSSRFRHFIAEKLNVSPRDV
QAMVIGAHGDKMVPLTRYVTVNGIPLQEFIKKGRITQEEIDEIVERTKNAGGEIVNLLGQ
GSAYFAPAASAIEMAEAYLKDKKRVLVCSCYLEGQYGHKDMFVGVPAVIGGNGVEKVIEL
ELTPEEKELFDKSVEEVRKLQKAIKALG-
>PfLDH
-----MAPKAKIVLVGSGMIGGVMATLIVQKNLGDVVLFDIVKNMPHGKALDTSHTNVMA
YSNCKVSGSNTYD-DLAGADVVIVTAGFTKAPGKSDKEWNRDDLLPLNNKIMIEIGGHIK
KNCPNAFIIVVTNPVDVMVQLLHQHSGVPKNKIIGLGGVLDTSRLKYYISQKLNVCPRDV
NAHIVGAHGNKMVLLKRYITVGGIPLQEFINNKLISDAELEAIFDRTVNTALEIVNL--H
ASPYVAPAAAIIEMAESYLKDLKKVLICSTLLEGQYGHSDIFGGTPVVLGANGVEQVIEL
QLNSEEKAKFDEAIAETKRM-KALA----
>TgLDH1
MAPALVQRRKKVAMIGSGMIGGTMGYLCALRELADVVLYDVVKGMPEGKALDLSHVTSVV
DTNVSVRAEYSYEAALTGADCVIVTAGLTKVPGKPDSEWSRNDLLPFNSKIIREIGQNIK
KYCPKTFIIVVTNPLDCMVKVMCEASGVPTNMICGMACMLDSGRFRRYVADALSVSPRDV
QATVIGTHGDCMVPLVRYITVNGYPIQKFIKDGVVTEKQLEEIAEHTKVSGGEIVRFLGQ
GSAYYAPAASAVAMATSFLNDEKRVIPCSVYCNGEYGLKDMFIGLPAVIGGAGIERVIEL
ELNEEEKKQFQKSVDDVMALNKAVAALQA
>TgLDH2
-MTGTVSRRKKIAMIGSGMIGGTMGYLCVLRELADVVLFDVVTGMPEGKALDDSQATSIA
DTNVSVTSANQYE-KIAGSDVVIITAGLTKVPGKSDKEWSRNDLLPFNAKIIREVAQGVK
KYCPLAFVIVVTNPLDCMVKCFHEASGLPKNMVCGMANVLDSARFRRFIADQLEISPRDI
QATVIGTHGDHMLPLARYVTVSGFPLREFIKKGKMTEAKLAEIVERTKKAGGEIVRLLGQ
GSAYYAPALSAITMAQAFLKDEKRVLPCSVYCQGEYGLHDMFIGLPAVIGGGGIEQVIEL
ELTHEEQECFRKSVDDVVELNKSLAALG-
